# Supplementary material for: Absolute Measurements of mRNA Translation in Caulobacter crescentus Reveal Important Fitness Costs of Vitamin B12 Scavenging
Source: mSystems. 2019 May 28;4(4):e00170-19. doi: 10.1128/mSystems.00170-19 (PMC6538847; doi:10.1128/mSystems.00170-19)
Supplement: TABLE S1 [file mSystems.00170-19-st001.xlsx]

## Sheet: Description
Table S1: Ribosome profiling absolute measurements.
Description of ribosome profiling absolute measurements
CCNA tag	Corresponding CCNA label for the gene
CC tag	Corresponding CC label for the gene when available, when not available labeled "No_ref"
1_3D	First ribosome profiling replicate for M2G media
2_0D	Second ribosome profiling replicate for M2G media
3_0D	First ribosome profiling replicate for M2G media
average	Average across all replicates for M2G media
σ	Standard deviation across all replicates for M2G media
Molecules of protein translated per cell	Number of protein molecules translated per gene, per cell were calculated as detailed in the Materials and Methods section.
Fraction of total protein synthesis per cell	Fraction of total protein synthesis per gene, per cell were calculated as detailed in the Materials and Methods section.
M2G Media	Cells were grown in M2G media before harvesting for ribosome profiling
PYE Media	Cells were grown in PYE media before harvesting for ribosome profiling

## Sheet: M2G Molecules per Cell
Molecules of protein translated per cell in M2G media
CCNA tag	CC tag	1_3D	2_0D	3_0D	Average	σ
CCNA_00001	CC0001	962.82	970.464	917.349	950.211	28.7147		.
CCNA_00002	CC0002	629.061	661.676	444.843	578.526	116.916
CCNA_00003	CC0003	712.984	716.291	751.4	726.892	21.289
CCNA_00004	CC0004	792.24	1091.56	833.357	905.72	162.252
CCNA_00005	CC0005	1154.96	1087.69	970.841	1071.16	93.1642
CCNA_00006	CC0006	2811.51	3215.26	2872.92	2966.56	217.556
CCNA_00007	CC0007	41750.1	40262.4	36283.7	39432.1	2826.19
CCNA_00008	CC0008	6481.76	5947.69	5567.64	5999.03	459.222
CCNA_00009	CC0009	59.3946	0	0	19.7982	34.2915
CCNA_00010	CC0010	10825.4	11768.5	12521.9	11705.3	850.013
CCNA_00011	CC0011	1510.37	1589.24	1474.59	1524.73	58.6626
CCNA_00012	CC0012	438.849	552.629	489.134	493.537	57.0176
CCNA_00013	CC0013	609.474	677.554	611.125	632.718	38.838
CCNA_00014	CC0014	507.532	630.071	618.422	585.342	67.6366
CCNA_00015	CC0015	738.806	779.358	847.932	788.699	55.1591
CCNA_00016	CC0016	285.893	0	0	95.2976	165.06
CCNA_00017	CC0017	243.435	0	0	81.1451	140.547
CCNA_00018	CC0018	282.555	337.398	285.222	301.725	30.9226
CCNA_00019	CC0019	98.1942	0	0	32.7314	56.6924
CCNA_00020	CC0020	1150.74	1484.59	1162.72	1266.02	189.383
CCNA_00021	CC0021	448.593	538.49	462.767	483.283	48.3327
CCNA_00022	CC0022	816.911	861.43	891.864	856.735	37.696
CCNA_00023	CC0023	1183.09	1697.6	1045.55	1308.75	343.704
CCNA_00024	CC0024	402.27	572.885	447.734	474.296	88.3543
CCNA_00025	CC0025	1195.65	1206.91	1224.45	1209	14.5127
CCNA_00026	CC0026	493.996	546.712	495.892	512.2	29.9031
CCNA_00027	CC0027	2847.07	2497.64	2522.75	2622.49	194.901
CCNA_00028	CC0028	18061.4	16436.1	18341.4	17612.9	1028.78
CCNA_00029	CC0029	661.052	757.221	661.975	693.416	55.2587
CCNA_00030	CC0030	438.402	399.111	447.628	428.38	25.7639
CCNA_00031	CC0031	204.627	0	0	68.209	118.141
CCNA_00032	CC0032	814.385	905.645	947.171	889.067	67.9277
CCNA_00033	CC0034	14222	13497.2	13918.4	13879.2	363.973
CCNA_00034	CC0035	40716.4	40709	39074.9	40166.8	945.607
CCNA_00035	CC0036	639.184	572.597	562.321	591.368	41.7281
CCNA_00036	CC0037	1754.05	1573.62	1668.03	1665.23	90.2484
CCNA_00037	CC0038	320.757	358.551	282.655	320.654	37.9481
CCNA_00038	CC0039	367.745	374.221	179.909	307.292	110.364
CCNA_00039	CC0040	1893.83	1742.92	1343.07	1659.94	284.603
CCNA_00040	CC0041	811.48	538.446	890.888	746.938	184.873
CCNA_00041	CC0042	5925.53	6120.62	5850.93	5965.69	139.256
CCNA_00042	CC0043	415.045	379.944	437.378	410.789	28.9523
CCNA_00043	CC0044	7290.95	7906.61	7831.88	7676.48	335.966
CCNA_00044	CC0045	1611.59	1758.24	1590.1	1653.31	91.5086
CCNA_00045	CC0047	13146.5	13297.7	14208.8	13551	574.658
CCNA_00046	CC0048	519.364	675.368	396.1	530.277	139.953
CCNA_00047	CC0049	1294.81	1125.04	1207.62	1209.16	84.8911
CCNA_00048	CC0050	18544.8	18717.3	18503.5	18588.5	113.418
CCNA_00049	CC0051	64.6707	0	0	21.5569	37.3376
CCNA_00050	CC0052	197.332	206.729	182.833	195.631	12.0381
CCNA_00051	CC0053	475.54	670.565	637.595	594.567	104.39
CCNA_00052	CC0054	1043.21	1226.18	1388.38	1219.26	172.69
CCNA_00053	CC0055	816.658	880.647	772.192	823.166	54.5197
CCNA_00054	CC0056	1194.94	1288.81	1304.26	1262.67	59.1626
CCNA_00055	CC0057	8178.21	7391.21	8552.85	8040.76	592.888
CCNA_00056	CC0058	424.227	557.687	431.581	471.165	75.0204
CCNA_00057	CC0059	515.789	610.886	517.889	548.188	54.3085
CCNA_00058	CC0060	720.42	918.086	665.437	767.981	132.87
CCNA_00059	CC0061	3184.02	3142.92	2758.27	3028.4	234.846
CCNA_00060	CC0062	2830.09	2776.32	2546.43	2717.61	150.664
CCNA_00061	CC0063	194.84	158.695	142.995	165.51	26.5857
CCNA_00062	CC0064	1635.96	1934.47	1898.99	1823.14	163.071
CCNA_00063	CC0065	402.557	376.533	362.168	380.419	20.473
CCNA_00064	CC0066	8.19587	0	0	2.73196	4.73189
CCNA_00065	CC0067	2053.55	1886.33	1620.4	1853.42	218.44
CCNA_00066	CC0068	130.288	206.054	0	112.114	104.222
CCNA_00067	CC0069	2687.09	2892.07	2851.74	2810.3	108.589
CCNA_00068	CC0070	850.07	1057.17	958.108	955.117	103.585
CCNA_00069	CC0071	341.111	360.299	381.509	360.973	20.2071
CCNA_00070	CC0072	690.079	765.889	777.898	744.622	47.6154
CCNA_00071	CC0073	40.1322	0	0	13.3774	23.1704
CCNA_00072	CC0074	699.513	690.936	812.455	734.301	67.8192
CCNA_00073	CC0075	530.332	614.328	541.361	562.007	45.6459
CCNA_00074	CC0076	2961.37	3196.86	2723.72	2960.65	236.571
CCNA_00075	CC0077	3772.3	3811.6	4003.37	3862.43	123.634
CCNA_00076	CC0078	314.245	381.807	301.632	332.561	43.1118
CCNA_00077	CC0079	260.388	312.018	254.866	275.757	31.5241
CCNA_00078	CC0080	1384.61	1392.28	1436.84	1404.58	28.2077
CCNA_00079	CC0081	759.019	823.795	868.864	817.226	55.216
CCNA_00080	CC0082	235.778	288.447	247.11	257.112	27.7226
CCNA_00081	CC0083	7880.99	8023.66	7033.75	7646.13	535.113
CCNA_00082	CC0084	2574.45	2415.55	2752.26	2580.75	168.444
CCNA_00083	CC0085	725.036	785.739	783.676	764.817	34.4667
CCNA_00084	CC0086	5036.91	4765.41	4896.1	4899.47	135.786
CCNA_00085	CC0087	562.916	640.751	475.577	559.748	82.6327
CCNA_00086	CC0088	1086.76	975.052	1044.03	1035.28	56.3637
CCNA_00087	CC0089	439.199	366.328	448.016	417.848	44.8345
CCNA_00088	CC0090	999.525	1118.89	942.887	1020.43	89.8429
CCNA_00089	CC0091	717.336	627.929	726.904	690.723	54.5909
CCNA_00090	CC0092	175.093	221.545	236.693	211.11	32.0981
CCNA_00091	CC0093	69.0903	101.249	0	56.7796	51.7347
CCNA_00092	CC0094	386.364	459.127	454.02	433.17	40.6161
CCNA_00093	No_ref	1122.96	950.321	536.449	869.91	301.411
CCNA_00094	CC0095	1383.08	1368.2	1345.23	1365.5	19.0695
CCNA_00095	CC0096	416.265	533.553	590.544	513.454	88.8609
CCNA_00096	CC0097	630.525	771.463	526.483	642.824	122.952
CCNA_00097	CC0098	15.719	0	0	5.23968	9.07539
CCNA_00098	CC0099	68.9384	0	0	22.9795	39.8016
CCNA_00099	CC0100	222.791	243.536	160.843	209.057	43.0234
CCNA_00100	CC0101	1613.82	1888.74	1900.84	1801.13	162.33
CCNA_00101	CC0102	342.759	441.131	358.654	380.848	52.8081
CCNA_00102	CC0103	620.327	518.274	579.852	572.818	51.3891
CCNA_00103	CC0104	301.703	337	305.405	314.703	19.3984
CCNA_00104	CC0105	900.016	877.441	1060.64	946.031	99.8915
CCNA_00105	CC0106	622.638	751.642	622.229	665.503	74.5987
CCNA_00106	CC0107	543.006	508.777	591.307	547.697	41.4646
CCNA_00107	CC0108	990.505	1065.1	1210.69	1088.76	111.984
CCNA_00108	CC0109	558.854	482.27	516.621	519.248	38.3596
CCNA_00109	CC0110	2244.76	2069.99	2243.49	2186.08	100.537
CCNA_00110	CC0111	332.666	428.097	323.542	361.435	57.9111
CCNA_00111	CC0112	1802.56	1698.61	1761.13	1754.1	52.3263
CCNA_00112	CC0113	312.892	299.943	0	204.278	177.029
CCNA_00113	CC0114	214.114	275.088	208.272	232.491	37.0054
CCNA_00114	CC0115	74.1127	0	0	24.7042	42.789
CCNA_00115	CC0116	1020.9	1094.79	1062.38	1059.36	37.0362
CCNA_00116	CC0117	1961.66	2039.95	1954.33	1985.32	47.456
CCNA_00117	CC0118	822.216	899.841	906.909	876.322	46.99
CCNA_00118	CC0119	136.589	97.1737	96.3418	110.035	23.0004
CCNA_00119	CC0120	489.931	612.63	498.626	533.729	68.4685
CCNA_00120	CC0121	122.409	158.301	0	93.5699	82.9973
CCNA_00121	CC0122	690.426	554.461	536.834	593.907	84.0515
CCNA_00122	CC0123	534.535	591.944	516.477	547.652	39.4066
CCNA_00123	CC0124	1915.24	1881.03	1750.35	1848.87	87.0178
CCNA_00124	CC0125	7506.45	6356.39	6408.21	6757.02	649.547
CCNA_00125	CC0126	228.024	213.259	241.121	227.468	13.9396
CCNA_00126	CC0127	1189.95	1329.43	798.926	1106.1	275.01
CCNA_00127	CC0128	467.634	0	0	155.878	269.989
CCNA_00128	CC0129	6657.44	6276.04	7127.97	6687.15	426.74
CCNA_00129	CC0130	601.962	732.866	514.15	616.326	110.064
CCNA_00130	CC0131	1470.68	1329.67	1329.3	1376.55	81.5144
CCNA_00131	CC0132	414.483	620.778	351.147	462.136	140.991
CCNA_00132	CC0133	707.13	826.874	621.606	718.537	103.108
CCNA_00133	CC0134	1262.99	1122.15	1297.12	1227.42	92.7532
CCNA_00134	CC0135	1366.62	1703.14	1404.63	1491.46	184.302
CCNA_00135	CC0136	620.119	743.05	562.555	641.908	92.1987
CCNA_00136	CC0137	428.214	381.129	445.198	418.181	33.192
CCNA_00137	CC0138	396.067	449.699	356.161	400.642	46.9362
CCNA_00138	CC0139	2810.6	3087.38	2758.13	2885.37	176.9
CCNA_00139	CC0140	552.408	633.515	537.363	574.429	51.7203
CCNA_00140	CC0141	1765.75	1786.8	1599.33	1717.29	102.703
CCNA_00141	CC0142	274.98	355.54	232.756	287.759	62.3815
CCNA_00142	CC0143	278.344	236.529	324.119	279.664	43.8103
CCNA_00143	CC0144	714.079	781.77	613.554	703.135	84.6405
CCNA_00144	CC0145	85.3651	127.522	122.047	111.644	22.9226
CCNA_00145	CC0146	1475.1	1734.23	1489.81	1566.38	145.547
CCNA_00146	CC0147	1407.86	1383.45	1468.77	1420.03	43.94
CCNA_00147	CC0148	3340.16	1962.19	1563.46	2288.6	932.24
CCNA_00148	CC0149	740.519	734.526	654.961	710.002	47.7611
CCNA_00149	CC0150	669.815	721.998	0	463.938	402.628
CCNA_00150	CC0151	495.685	657.568	449.216	534.156	109.374
CCNA_00151	CC0152	2055.1	2172	2176.47	2134.52	68.8209
CCNA_00152	CC0153	290.549	297.35	336.001	307.966	24.5156
CCNA_00153	CC0154	3124	4322.56	3637.7	3694.75	601.315
CCNA_00154	CC0155	668.808	642.278	789.447	700.178	78.4393
CCNA_00155	CC0156	4122.54	4304.6	4338.15	4255.1	116.018
CCNA_00156	CC0157	91.43	0	0	30.4767	52.7871
CCNA_00157	CC0158	2386.46	3107.47	2891.72	2795.22	370.065
CCNA_00158	CC0159	200.808	223.873	212.742	212.474	11.5351
CCNA_00159	CC0160	2335.23	2179.58	2419.16	2311.32	121.57
CCNA_00160	CC0161	26.4221	0	0	8.80736	15.2548
CCNA_00161	CC0162	79794.7	71330.7	73596.5	74907.3	4381.59
CCNA_00162	CC0163	34703.1	31496.2	34557.8	33585.7	1811.02
CCNA_00163	CC0164	5954.93	5915.82	5860.03	5910.26	47.6954
CCNA_00164	CC0165	1199.65	1333.57	1114.44	1215.89	110.464
CCNA_00165	CC0166	444.088	564.47	513.427	507.328	60.4223
CCNA_00166	CC0167	1903.33	1933.73	2087.09	1974.72	98.4991
CCNA_00167	CC0168	2728.85	2694.53	2530.11	2651.16	106.232
CCNA_00168	CC0169	11761.5	13394	15361.1	13505.5	1802.42
CCNA_00169	CC0170	127.592	119.496	94.7191	113.936	17.1272
CCNA_00170	CC0171	49.8477	29.7683	26.7335	35.4498	12.5609
CCNA_00171	CC0172	77.1944	0	0	25.7315	44.5682
CCNA_00172	CC0173	90.2036	110.679	117.298	106.06	14.1253
CCNA_00173	CC0174	33.1826	0	44.208	25.7969	23.0108
CCNA_00174	CC0175	32.6817	0	0	10.8939	18.8688
CCNA_00175	CC0176	587.467	552.552	770.043	636.687	116.802
CCNA_00176	CC0177	108.652	0	0	36.2173	62.7302
CCNA_00177	CC0178	26.494	0	0	8.83132	15.2963
CCNA_00178	CC0179	42.1866	0	0	14.0622	24.3564
CCNA_00179	CC0180	27.4154	0	0	9.13848	15.8283
CCNA_00180	CC0181	161.613	143.522	183.587	162.907	20.0643
CCNA_00181	CC0182	211.606	0	237.751	149.786	130.375
CCNA_00182	CC0183	105.339	241.413	112.587	153.113	76.556
CCNA_00183	CC0184	93.4302	0	0	31.1434	53.942
CCNA_00184	No_ref	0	0	0	0	0
CCNA_00185	CC0185	539.839	532.867	597.522	556.742	35.4877
CCNA_00186	CC0186	247.736	193.304	207.894	216.311	28.1752
CCNA_00187	CC0187	168.492	181.592	201.703	183.929	16.7285
CCNA_00188	CC0188	874.532	949.449	879.317	901.099	41.9404
CCNA_00189	CC0189	6973.13	8501.06	6307.51	7260.57	1124.67
CCNA_00190	CC0190	612.438	636.715	405.145	551.432	127.269
CCNA_00191	CC0191	131.223	166.467	0	99.2301	87.724
CCNA_00192	CC0192	280.682	196.115	267.357	248.051	45.4687
CCNA_00193	CC0193	5127.58	5720.67	5248.11	5365.46	313.474
CCNA_00194	CC0194	2706.44	2786.94	2137.82	2543.73	353.826
CCNA_00195	CC0195	3440.36	3553.18	3388.76	3460.77	84.0896
CCNA_00196	CC0196	3510.9	3550.74	3025.39	3362.35	292.489
CCNA_00197	CC0197	32470.4	34946.6	31287.8	32901.6	1867.14
CCNA_00198	CC0198	563.953	616.801	593.58	591.445	26.4884
CCNA_00199	CC0199	645.733	713.595	634.385	664.571	42.8334
CCNA_00200	CC0200	1947.58	2055.43	1983.73	1995.58	54.8938
CCNA_00201	CC0201	6362.2	6807.2	5958.87	6376.09	424.335
CCNA_00202	CC0202	290.298	258.354	268.133	272.262	16.3674
CCNA_00203	CC0203	176.076	139.267	96.5308	137.291	39.8095
CCNA_00204	CC0204	222.449	238.833	185.383	215.555	27.384
CCNA_00205	CC0205	472.294	429.868	603.833	501.998	90.7067
CCNA_00206	CC0206	1437.16	1344.43	1901.7	1561.1	298.597
CCNA_00207	CC0207	1569.66	1893.96	1753.32	1738.98	162.622
CCNA_00208	CC0208	0	0	0	0	0
CCNA_00209	CC0209	310.173	392.171	302.687	335.01	49.6438
CCNA_00210	CC0210	10059.7	9600.45	10374.2	10011.5	389.114
CCNA_00211	CC0211	2561.05	2795.71	2530.12	2628.96	145.239
CCNA_00212	CC0212	2426.17	2421.89	2202.45	2350.17	127.949
CCNA_00213	CC0213	254.487	171.049	219.806	215.114	41.9165
CCNA_00214	CC0214	36446.4	35614	33228.9	35096.4	1670.04
CCNA_00215	CC0215	21271.9	19317.9	21822.2	20804	1316.06
CCNA_00216	CC0216	548.691	452.214	369.649	456.851	89.6109
CCNA_00217	CC0217	790.562	976.483	754.264	840.436	119.209
CCNA_00218	CC0218	2372.16	2232.42	2385.62	2330.07	84.8315
CCNA_00220	CC0220	4860.08	4755.72	5129.38	4915.06	192.8
CCNA_00221	CC0221	824.967	1086.45	1004.53	971.983	133.746
CCNA_00222	CC0222	1419.27	1552.95	1608.09	1526.77	97.092
CCNA_00223	CC0223	255.573	308.886	201.738	255.399	53.5738
CCNA_00224	CC0224	605.793	506.051	554.847	555.564	49.8748
CCNA_00225	CC0225	6997.23	11467.8	9758.49	9407.85	2255.83
CCNA_00226	CC0226	478.271	389.035	0	289.102	254.314
CCNA_00227	CC0227	291.611	397.274	328.848	339.245	53.5933
CCNA_00228	CC0228	955.735	742.652	864.649	854.345	106.914
CCNA_00229	CC0229	131.939	184.968	190.057	168.988	32.1862
CCNA_00230	CC0230	745.567	929.787	910.168	861.841	101.172
CCNA_00231	CC0231	260.284	321.857	266.68	282.941	33.8541
CCNA_00232	CC0232	772.534	862.168	908.338	847.68	69.0512
CCNA_00233	CC0233	1289.45	1447.51	1451.52	1396.16	92.4344
CCNA_00234	CC0234	357.866	350.583	274.581	327.677	46.1261
CCNA_00235	CC0235	96.6384	0	0	32.2128	55.7942
CCNA_00236	CC0236	508.285	505.839	555.492	523.205	27.9877
CCNA_00237	CC0237	5605.41	5968.49	5745.12	5773.01	183.144
CCNA_00238	CC0238	401.761	431.964	373.791	402.505	29.0937
CCNA_00239	CC0239	388.848	345.149	563.694	432.564	115.645
CCNA_00240	CC0240	3240.26	3291.29	2927.46	3153.01	196.987
CCNA_00241	CC0241	702.043	541.284	998.913	747.413	232.164
CCNA_00243	CC0243	959.052	1222.05	1190.09	1123.73	143.509
CCNA_00244	CC0244	55.8343	0	0	18.6114	32.2359
CCNA_00245	CC0245	1258.31	1356.5	1450.71	1355.17	96.2105
CCNA_00246	CC0246	219.114	201.507	144.995	188.539	38.7241
CCNA_00247	CC0247	1428.22	1909.54	1867.08	1734.95	266.476
CCNA_00248	CC0248	240.402	233.049	267.096	246.849	17.9158
CCNA_00249	CC0249	1076.37	1003.81	1068.73	1049.64	39.8732
CCNA_00250	CC0250	1585.96	1828.57	1662.91	1692.48	123.977
CCNA_00251	CC0251	199.639	271.253	157.289	209.393	57.6047
CCNA_00252	CC0252	896.605	904.782	970.529	923.972	40.5265
CCNA_00253	CC0253	5723.19	6282.78	6602.09	6202.69	444.89
CCNA_00254	CC0254	250.784	141.189	186.616	192.863	55.0637
CCNA_00255	CC0255	1176.22	1385.46	1231.47	1264.38	108.434
CCNA_00256	CC0256	1050.52	1154.99	1113.67	1106.39	52.6137
CCNA_00257	CC0257	24187.7	22024.8	24885.5	23699.3	1491.53
CCNA_00259	CC0258	281.616	208.629	239.444	243.23	36.6404
CCNA_00260	CC0259	133.546	252.154	190.866	192.189	59.3155
CCNA_00261	CC0260	3768.06	3273.75	4148.02	3729.94	438.379
CCNA_00262	CC0261	567.17	652.41	611.523	610.368	42.6317
CCNA_00263	CC0262	2478.19	2310.01	2176.26	2321.49	151.294
CCNA_00264	CC0263	2043.08	1895.18	1781.09	1906.45	131.36
CCNA_00265	CC0264	1356.85	1423.57	1318.09	1366.17	53.3537
CCNA_00266	CC0265	11.5593	0	0	3.85309	6.67375
CCNA_00267	CC0266	1359.82	1359.89	1235.81	1318.51	71.6148
CCNA_00268	CC0267	582.672	717.109	498.273	599.351	110.367
CCNA_00269	CC0268	8656.95	8161.44	8311.43	8376.61	254.105
CCNA_00270	CC0269	307.807	257.795	242.25	269.284	34.2553
CCNA_00271	CC0270	3944.48	4064.86	4927.89	4312.41	536.41
CCNA_00272	CC0271	495.172	562.397	432.633	496.734	64.8961
CCNA_00273	CC0272	5302.95	5165.95	4922.27	5130.39	192.814
CCNA_00274	No_ref	169.362	260.81	239.81	223.327	47.9001
CCNA_00275	CC0273	0	0	0	0	0
CCNA_00276	CC0274	102.294	152.259	0	84.851	77.6138
CCNA_00277	CC0275	1296.88	1354.23	1325.03	1325.38	28.6757
CCNA_00278	CC0276	214.555	247.025	244.729	235.436	18.1202
CCNA_00279	CC0277	0	0	0	0	0
CCNA_00280	CC0278	284.555	292.665	299.296	292.172	7.38326
CCNA_00281	CC0279	694.071	734.963	813.936	747.657	60.9326
CCNA_00282	CC0280	5846.41	6593.46	6278.37	6239.41	375.041
CCNA_00283	CC0281	5994.72	5556.73	6159.18	5903.54	311.401
CCNA_00284	CC0282	860.426	836.72	981.169	892.772	77.4664
CCNA_00285	CC0283	3391.12	3947.99	4162.18	3833.76	398.017
CCNA_00286	CC0284	855.399	708.091	865.737	809.743	88.1842
CCNA_00287	CC0285	799.147	808.117	923.462	843.576	69.3288
CCNA_00288	CC0286	4069.81	3874.88	4255.54	4066.74	190.348
CCNA_00289	CC0287	1776.2	1688.48	1663.85	1709.51	59.0509
CCNA_00290	CC0288	4358.51	4255.14	4265.67	4293.11	56.8822
CCNA_00291	CC0289	521.419	635.43	421.448	526.099	107.068
CCNA_00292	CC0290	527.439	580.877	474.834	527.717	53.022
CCNA_00293	CC0291	530.486	537.587	498.991	522.355	20.5428
CCNA_00294	CC0292	987.217	786.992	954.789	909.666	107.469
CCNA_00295	CC0293	1007.92	818.055	865.401	897.125	98.8282
CCNA_00296	CC0294	1155.78	1487.23	1571.64	1404.88	219.82
CCNA_00297	CC0295	48.5657	91.6164	0	46.7274	45.8358
CCNA_00298	CC0296	0	0	0	0	0
CCNA_00299	CC0297	1255.74	1546.47	1226.35	1342.85	176.952
CCNA_00300	CC0298	277.961	335.63	0	204.53	179.46
CCNA_00301	CC0299	130.576	155.836	145.445	143.952	12.6956
CCNA_00302	CC0300	1053.63	1085.19	884.814	1007.88	107.738
CCNA_00303	CC0301	310.363	284.333	260.521	285.073	24.9291
CCNA_00304	CC0302	167.471	228.438	180.316	192.075	32.1395
CCNA_00305	CC0303	374.907	424.158	291.091	363.385	67.2776
CCNA_00306	CC0304	374.228	309.156	340.972	341.452	32.5387
CCNA_00307	CC0305	241.834	272.493	246.836	253.721	16.4482
CCNA_00308	CC0306	393.437	488.611	398.044	426.697	53.6681
CCNA_00309	CC0307	3707.18	3679.7	4039.18	3808.69	200.089
CCNA_00310	CC0308	267.539	225.224	215.525	236.096	27.6589
CCNA_00311	CC0309	1297.89	1363.9	1269.05	1310.28	48.6257
CCNA_00312	CC0310	1025.58	2025.66	1223.42	1424.88	529.605
CCNA_00313	CC0311	1262.24	1211.28	1276.17	1249.9	34.1627
CCNA_00314	CC0312	264.042	357.856	364.444	328.781	56.1618
CCNA_00315	CC0313	823.093	754.088	685.852	754.344	68.6207
CCNA_00316	CC0314	367.23	480.766	352.821	400.272	70.0811
CCNA_00317	CC0315	1517.53	1511.67	1187.28	1405.5	189.001
CCNA_00318	CC0316	1755.63	1947.75	2000.79	1901.39	128.986
CCNA_00319	CC0317	1043.86	996.301	1022.84	1021	23.8332
CCNA_00320	CC0318	45337.1	48154.1	55048.5	49513.2	4996.35
CCNA_00321	CC0319	51229.7	58884.3	50976.8	53696.9	4494.19
CCNA_00322	CC0320	5239.13	5792.75	5488.37	5506.75	277.27
CCNA_00323	CC0321	1556.36	1334.29	1638.3	1509.65	157.297
CCNA_00324	CC0322	24616.1	23003.5	26528.9	24716.2	1764.82
CCNA_00326	CC0323	1225.74	1584.63	1559.85	1456.74	200.433
CCNA_00327	CC0324	574.882	479.273	552.136	535.43	49.9455
CCNA_00328	CC0325	422.924	488.22	485.941	465.695	37.0585
CCNA_00329	CC0326	237.633	371.143	262.328	290.368	71.0345
CCNA_00330	CC0327	121.965	200.476	0	107.48	101.02
CCNA_00331	CC0328	871.726	859.227	771.105	834.019	54.8426
CCNA_00332	CC0329	381.26	378.047	325.787	361.698	31.1416
CCNA_00333	CC0330	324.563	311.29	314.28	316.711	6.96223
CCNA_00334	CC0331	8.76643	0	0	2.92214	5.0613
CCNA_00335	CC0332	68.0587	0	0	22.6862	39.2937
CCNA_00336	CC0333	41.294	0	0	13.7647	23.8411
CCNA_00337	CC0334	493.362	351.07	459.446	434.626	74.3217
CCNA_00338	CC0335	835.36	891.636	821.635	849.544	37.0935
CCNA_00339	CC0336	225.304	242.11	152.427	206.614	47.6737
CCNA_00340	CC0337	18643.4	19309.1	19571.3	19174.6	478.342
CCNA_00341	CC0338	21595.4	20618.6	19748.2	20654.1	924.102
CCNA_00342	CC0339	6518.83	5955.82	6031.15	6168.6	305.637
CCNA_00343	CC0340	12102.5	12474.2	13793.9	12790.2	888.905
CCNA_00344	No_ref	523.154	387.075	460.525	456.918	68.1108
CCNA_00345	CC0341	406.435	408.496	373.347	396.093	19.7249
CCNA_00346	CC0342	13303.1	13926.5	13996.9	13742.2	381.878
CCNA_00347	No_ref	93.1707	0	0	31.0569	53.7921
CCNA_00348	CC0343	1395.01	1329.75	1406.29	1377.02	41.3226
CCNA_00349	CC0344	108.632	129.006	0	79.2126	69.3524
CCNA_00350	CC0345	1151.51	1191.89	940.576	1094.66	134.959
CCNA_00351	CC0346	129.371	186.433	115.438	143.747	37.6178
CCNA_00352	CC0347	5998.32	5061.99	5385.91	5482.07	475.515
CCNA_00353	CC0348	346.23	341.452	378.245	355.309	20.0066
CCNA_00354	CC0349	4215.91	4506.43	4079.88	4267.41	217.888
CCNA_00355	CC0350	499.609	569.56	551.49	540.22	36.3121
CCNA_00356	CC0351	846.024	798.197	943.227	862.483	73.9024
CCNA_00357	CC0352	789.141	953.83	919.163	887.378	86.8238
CCNA_00358	CC0353	406.496	419.679	505.318	443.831	53.6554
CCNA_00359	CC0354	3098.65	4060.12	3511.74	3556.84	482.317
CCNA_00360	CC0355	186.136	194.718	122.653	167.836	39.3642
CCNA_00361	CC0356	287.789	264.336	270.757	274.294	12.1199
CCNA_00362	CC0357	691.033	841.541	482.774	671.783	180.157
CCNA_00363	CC0358	349.626	443.321	351.069	381.339	53.683
CCNA_00364	CC0359	6774.69	6238.34	7354.31	6789.11	558.125
CCNA_00365	CC0360	3288.78	3132.18	2751.91	3057.62	276.094
CCNA_00366	CC0361	600.235	647.48	694.75	647.488	47.2577
CCNA_00367	CC0362	1733.58	1693.91	1424.73	1617.41	168.035
CCNA_00368	CC0363	695.271	809.247	816.609	773.709	68.0288
CCNA_00369	CC0364	790.531	846.994	862.743	833.423	37.9707
CCNA_00370	CC0365	9119.29	10147.1	8594.76	9287.06	789.664
CCNA_00371	CC0366	11274.1	12098.8	9794.62	11055.8	1167.47
CCNA_00372	CC0367	98605.7	78740.8	88913.9	88753.5	9933.42
CCNA_00373	CC0368	6512.78	6244.62	6340.68	6366.02	135.867
CCNA_00374	CC0369	591.639	430.837	543.275	521.917	82.5011
CCNA_00375	CC0371	14597.2	13783.5	15005.4	14462	622.068
CCNA_00376	CC0372	144.651	121.988	119.783	128.807	13.7653
CCNA_00377	CC0373	265.426	251.24	232.854	249.84	16.3311
CCNA_00378	CC0374	932.349	881.941	1012.98	942.422	66.0959
CCNA_00379	CC0375	9399.82	9446.26	8853.32	9233.13	329.747
CCNA_00380	CC0376	439.294	303.457	236.81	326.52	103.194
CCNA_00381	CC0377	149.232	174.411	148.853	157.499	14.6478
CCNA_00382	CC0378	3480.9	3335.65	3024.43	3280.32	233.206
CCNA_00383	CC0379	130.039	279.537	191.486	200.354	75.1426
CCNA_00384	CC0380	187.837	121.134	195.203	168.058	40.8037
CCNA_00385	CC0381	208.82	163	167.81	179.876	25.181
CCNA_00386	CC0382	250.442	216.448	215.433	227.441	19.9257
CCNA_00387	CC0383	71.9869	0	0	23.9956	41.5616
CCNA_00388	CC0384	2760.52	2870.5	2707.41	2779.47	83.1813
CCNA_00389	CC0385	357.589	423.194	254.584	345.122	84.9931
CCNA_00390	CC0386	556.428	621.708	577.179	585.105	33.354
CCNA_00391	CC0387	327.681	269.334	244.797	280.604	42.576
CCNA_00392	CC0388	3796.87	3897.99	3609.69	3768.18	146.273
CCNA_00393	CC0389	41.2715	0	0	13.7572	23.8281
CCNA_00394	CC0390	851.21	966.635	1233.09	1016.98	195.854
CCNA_00395	CC0391	221.452	263.176	253.744	246.124	21.8809
CCNA_00396	CC0392	111.033	146.105	119.327	125.488	18.33
CCNA_00397	CC0393	1197.09	1241.28	1188.45	1208.94	28.335
CCNA_00398	CC0394	18606	19254.7	17154.2	18338.3	1075.52
CCNA_00399	CC0395	447.348	517.456	376.381	447.062	70.5379
CCNA_00400	CC0396	36.0567	0	0	12.0189	20.8174
CCNA_00401	CC0397	583.761	562.885	555.989	567.545	14.4607
CCNA_00402	No_ref	31.1275	0	0	10.3758	17.9714
CCNA_00403	CC0398	503.15	343.808	408.55	418.503	80.1359
CCNA_00404	CC0399	39.9726	0	0	13.3242	23.0782
CCNA_00405	CC0400	576.484	575.713	546.364	566.187	17.1717
CCNA_00406	CC0401	109.608	49.6064	221.022	126.745	86.9831
CCNA_00407	CC0402	492.759	372.726	382.085	415.857	66.7632
CCNA_00408	CC0403	134.836	211.401	130.607	158.948	45.475
CCNA_00409	CC0404	15077.3	13492.3	17705.4	15425	2127.98
CCNA_00410	CC0405	448.511	749.868	447.25	548.543	174.354
CCNA_00411	CC0406	500.846	484.627	578.021	521.165	49.9026
CCNA_00412	CC0407	239.311	333.79	228.777	267.292	57.8288
CCNA_00413	CC0408	1607.66	1744.03	1814.93	1722.21	105.349
CCNA_00414	CC0409	362.698	614.75	503.319	493.589	126.307
CCNA_00415	CC0410	387.42	456.283	395.206	412.97	37.712
CCNA_00416	CC0411	1108.33	1103.57	1056.66	1089.52	28.5589
CCNA_00417	CC0412	131.873	0	0	43.9576	76.1368
CCNA_00419	CC0414	303.844	378.768	234.541	305.718	72.1317
CCNA_00420	CC0415	115.438	171.449	0	95.6289	87.424
CCNA_00421	CC0416	729.909	825.581	582.222	712.571	122.602
CCNA_00422	CC0417	496.243	521.671	375.592	464.502	78.0409
CCNA_00423	CC0418	135.764	197.047	217.13	183.313	42.3859
CCNA_00424	CC0419	1997.09	2119.21	1828.51	1981.6	145.967
CCNA_00425	CC0420	377.335	263.633	332.645	324.538	57.2828
CCNA_00426	CC0421	900.793	971.117	1033.78	968.565	66.5326
CCNA_00427	CC0422	474.885	583.658	829.141	629.228	181.471
CCNA_00428	CC0423	947.878	1066.66	912.946	975.828	80.5791
CCNA_00429	No_ref	0	0	0	0	0
CCNA_00430	No_ref	0	0	0	0	0
CCNA_00431	No_ref	63.5351	0	0	21.1784	36.682
CCNA_00432	CC0424	327.276	512.109	358.858	399.415	98.8656
CCNA_00433	No_ref	34.5396	0	0	11.5132	19.9414
CCNA_00434	CC0425	0	0	0	0	0
CCNA_00435	CC0426	669.952	641.468	688.073	666.497	23.4938
CCNA_00436	CC0427	141.833	186.327	124.413	150.858	31.9287
CCNA_00437	CC0428	124.526	118.493	122.294	121.771	3.05004
CCNA_00438	CC0429	120941	127438	116450	121609	5524.2
CCNA_00439	CC0430	7323.6	7374	7806.26	7501.29	265.313
CCNA_00440	CC0431	2838.35	3502.99	3926.19	3422.51	548.368
CCNA_00441	CC0432	15143.1	16346.4	14392.1	15293.9	985.849
CCNA_00442	CC0433	2487.76	2707.46	2371.23	2522.15	170.734
CCNA_00443	CC0434	1799.51	1800.61	1582.15	1727.42	125.815
CCNA_00444	CC0435	3487.36	2882.82	3463.43	3277.87	342.33
CCNA_00445	CC0436	3508.85	3563.37	3629.77	3567.33	60.5594
CCNA_00446	CC0437	3741.99	4310.31	3881.32	3977.87	296.209
CCNA_00447	CC0438	4679.81	4770.33	4559.21	4669.78	105.912
CCNA_00448	CC0439	750.55	934.324	797.224	827.366	95.5232
CCNA_00449	CC0440	497.848	404.63	449.215	450.564	46.6234
CCNA_00450	CC0441	1116.78	1264.99	1150.8	1177.52	77.6312
CCNA_00451	CC0442	392.223	327.245	386.033	368.5	35.8617
CCNA_00452	CC0443	94.5745	76.9535	100.336	90.6213	12.1821
CCNA_00453	CC0444	296.237	325.436	365.778	329.15	34.9193
CCNA_00454	CC0445	300.505	295.455	314.56	303.506	9.89977
CCNA_00455	CC0446	281.452	242.254	286.096	269.934	24.0838
CCNA_00456	CC0447	124.895	135.385	89.8533	116.711	23.8437
CCNA_00457	CC0448	0	0	0	0	0
CCNA_00458	CC0449	0	0	0	0	0
CCNA_00459	CC0450	716.41	638.325	671.737	675.49	39.1777
CCNA_00460	No_ref	32.7333	0	0	10.9111	18.8986
CCNA_00464	No_ref	150.694	0	0	50.2312	87.003
CCNA_00465	No_ref	7005.85	4922.7	7859.65	6596.07	1510.75
CCNA_00466	No_ref	5680.79	5234.31	7275.15	6063.42	1072.88
CCNA_00467	No_ref	1350.55	1144.55	1517.24	1337.45	186.688
CCNA_00468	No_ref	114.487	0	0	38.1623	66.099
CCNA_00469	No_ref	5028.89	4078.53	5840.57	4982.66	881.929
CCNA_00470	No_ref	1063.86	899.851	1100.95	1021.56	107.019
CCNA_00471	No_ref	1076.14	1123.08	957.594	1052.27	85.2846
CCNA_00472	No_ref	3125.22	3420.2	3894.19	3479.87	387.942
CCNA_00473	No_ref	17.4965	0	0	5.83217	10.1016
CCNA_00474	No_ref	0	0	0	0	0
CCNA_00475	No_ref	8.16229	0	0	2.72076	4.7125
CCNA_00476	No_ref	31.1103	0	0	10.3701	17.9616
CCNA_00477	No_ref	114.185	0	0	38.0618	65.9249
CCNA_00478	No_ref	841.862	715.599	722.694	760.052	70.9384
CCNA_00479	No_ref	0	0	0	0	0
CCNA_00480	No_ref	48.1717	0	0	16.0572	27.8119
CCNA_00481	No_ref	256.318	515.28	0	257.199	257.641
CCNA_00482	No_ref	50.7582	123.482	102.442	92.2273	37.4222
CCNA_00483	CC0451	1588.29	1867.72	1867.45	1774.48	161.251
CCNA_00484	CC0452	1244.44	1456.48	1472.8	1391.24	127.393
CCNA_00485	CC0453	281.962	210.6	233.864	242.142	36.3943
CCNA_00486	CC0454	8.7769	0	0	2.92563	5.06735
CCNA_00487	CC0455	508.369	576.705	520.225	535.1	36.5153
CCNA_00488	CC0456	113.113	0	0	37.7044	65.3059
CCNA_00489	CC0457	401.476	651.214	568.911	540.534	127.264
CCNA_00490	CC0458	274.613	390.156	320.74	328.503	58.1615
CCNA_00491	CC0459	4416.32	4073.1	4124.37	4204.6	185.138
CCNA_00492	CC0460	1983.32	1929.3	1927.17	1946.6	31.824
CCNA_00493	CC0461	1082.4	1042.2	1250.82	1125.14	110.683
CCNA_00494	CC0462	2410.52	3149.99	2692.26	2750.93	373.205
CCNA_00495	CC0463	1324.34	1090.57	1535.82	1316.91	222.718
CCNA_00496	CC0464	3483.64	3680.45	3760.87	3641.65	142.632
CCNA_00497	CC0465	1050.54	850.974	907.059	936.191	102.923
CCNA_00498	No_ref	0	0	0	0	0
CCNA_00499	CC0466	460.187	300.172	0	253.453	233.624
CCNA_00500	CC0467	658.753	661.14	516.936	612.277	82.5755
CCNA_00501	CC0468	277.03	343.816	261.031	293.959	43.912
CCNA_00502	CC0469	973.04	889.985	739.143	867.389	118.575
CCNA_00503	CC0470	1440	1655.44	968.552	1354.67	351.306
CCNA_00504	CC0471	1016.92	776.627	1259.98	1017.84	241.679
CCNA_00505	CC0472	15266.5	16294.2	15526.5	15695.7	534.331
CCNA_00506	CC0473	13634.3	13026.6	13863.4	13508.1	432.41
CCNA_00507	CC0474	20241.9	20678.8	18855.4	19925.3	952.03
CCNA_00508	CC0475	138.949	145.951	116.312	133.737	15.4915
CCNA_00509	CC0476	338.951	289.681	294.977	307.87	27.0469
CCNA_00510	CC0477	474.9	414.513	417.799	435.737	33.9559
CCNA_00511	CC0478	1577.6	1630.6	1798.91	1669.04	115.549
CCNA_00512	CC0479	2666.08	2708.01	2895.49	2756.53	122.159
CCNA_00514	CC0481	351.751	233.584	294.92	293.419	59.0977
CCNA_00515	CC0482	52494.1	59071.1	53515.1	55026.8	3539.55
CCNA_00516	CC0483	382.849	347.556	339.959	356.788	22.8872
CCNA_00517	CC0484	1028.02	1138	849.831	1005.28	145.422
CCNA_00518	CC0485	28860.9	31456.6	32528.6	30948.7	1885.89
CCNA_00519	CC0486	2166.19	2379.39	1895.75	2147.11	242.384
CCNA_00520	CC0487	4767.66	5010.57	4328.03	4702.08	345.963
CCNA_00521	CC0488	611.552	810.311	831.89	751.251	121.463
CCNA_00522	CC0489	340.442	338.864	0	226.435	196.1
CCNA_00523	CC0490	766.3	981.184	1011.02	919.503	133.514
CCNA_00524	CC0491	238.789	335.246	213.143	262.393	64.3826
CCNA_00525	CC0492	1309.21	1345.21	1251.45	1301.96	47.2951
CCNA_00526	No_ref	5143.58	5679.08	4531.76	5118.14	574.083
CCNA_00527	CC0493	2482.2	2658.6	2518.59	2553.13	93.1362
CCNA_00528	CC0494	695.565	847.758	759.402	767.575	76.4248
CCNA_00529	CC0495	186.766	253.296	246.144	228.735	36.5219
CCNA_00530	CC0496	43206.7	44889.4	41277	43124.4	1807.6
CCNA_00531	CC0497	138682	133544	148611	140279	7659.43
CCNA_00532	CC0498	168.212	211.895	196.12	192.076	22.1206
CCNA_00533	CC0499	166.127	112.97	134.696	137.931	26.7256
CCNA_00534	CC0500	376.948	473.237	430.763	426.983	48.256
CCNA_00535	CC0501	1981.14	2120.45	1874.47	1992.02	123.345
CCNA_00536	CC0502	13590.1	13617.6	13568	13591.9	24.8231
CCNA_00537	CC0503	14340	12852.6	14183.6	13792.1	817.368
CCNA_00538	CC0504	359.307	360.638	321.563	347.17	22.1856
CCNA_00539	CC0505	13.7766	0	0	4.59221	7.95395
CCNA_00540	CC0506	530.443	417.706	605.703	517.951	94.6188
CCNA_00541	CC0507	20.1499	0	0	6.71664	11.6336
CCNA_00542	CC0508	1166.39	1104.25	1356.34	1208.99	131.336
CCNA_00543	CC0509	1444.05	1360.57	1569.14	1457.92	104.973
CCNA_00544	CC0510	9102.73	10759.1	10888.8	10250.2	995.848
CCNA_00545	CC0511	7000.78	7212.89	8208.64	7474.1	644.905
CCNA_00546	CC0512	1081.85	1252.98	1238.1	1190.98	94.7997
CCNA_00547	CC0513	200.659	0	0	66.8864	115.851
CCNA_00548	CC0514	0	0	0	0	0
CCNA_00549	CC0515	0	0	0	0	0
CCNA_00550	CC0516	17.6857	0	0	5.89524	10.2108
CCNA_00551	CC0517	149.005	0	0	49.6683	86.0281
CCNA_00552	CC0518	1573.19	1496.01	1837.15	1635.45	178.891
CCNA_00553	CC0519	593.4	510.064	467.257	523.574	64.1479
CCNA_00554	CC0520	323.39	422.73	342.258	362.793	52.7575
CCNA_00555	CC0521	4704.62	5134.21	5736.97	5191.93	518.59
CCNA_00556	CC0522	204.399	164.664	116.255	161.773	44.1431
CCNA_00557	CC0523	188.855	187.629	119.642	165.375	39.6111
CCNA_00558	CC0524	457.356	393.671	375.577	408.868	42.9554
CCNA_00559	CC0525	475.313	400.242	480.338	451.964	44.8631
CCNA_00560	CC0526	642.1	755.605	743.582	713.763	62.3518
CCNA_00561	CC0527	635.984	941.092	819.792	798.956	153.618
CCNA_00562	CC0528	589.673	764.481	749.38	701.178	96.861
CCNA_00563	CC0529	120.27	0	0	40.0899	69.4377
CCNA_00564	CC0530	210.699	253.099	209.342	224.38	24.8806
CCNA_00565	CC0531	1126.71	1268.28	1187.05	1194.01	71.0415
CCNA_00566	CC0532	195.962	207.417	173.185	192.188	17.425
CCNA_00567	CC0533	94.6822	76.3632	73.3638	81.4697	11.5402
CCNA_00568	CC0534	31.2405	0	0	10.4135	18.0367
CCNA_00569	CC0535	62.6649	79.3758	0	47.3469	41.8463
CCNA_00570	CC0536	29.5443	0	0	9.84809	17.0574
CCNA_00571	CC0537	0	0	0	0	0
CCNA_00572	CC0538	0	0	0	0	0
CCNA_00573	CC0539	71.518	85.5497	74.71	77.2592	7.355
CCNA_00574	CC0540	59.8031	65.2469	57.9836	61.0112	3.77939
CCNA_00575	CC0541	53.3878	0	0	17.7959	30.8235
CCNA_00576	CC0542	23.9199	0	0	7.97332	13.8102
CCNA_00578	CC0543	127.679	127.64	144.872	133.397	9.93744
CCNA_00579	CC0544	443.249	523.751	443.628	470.209	46.3692
CCNA_00580	CC0545	112.26	121.082	132.518	121.953	10.157
CCNA_00582	CC0547	3149.73	3517.87	3704.9	3457.5	282.464
CCNA_00583	CC0548	273.265	228.152	261.105	254.174	23.3412
CCNA_00585	CC0550	750.799	778.662	615.922	715.128	87.0365
CCNA_00586	CC0551	97.4466	91.5179	83.1347	90.6997	7.19095
CCNA_00587	CC0552	8.86044	0	0	2.95348	5.11558
CCNA_00588	CC0553	0	0	0	0	0
CCNA_00589	CC0554	6941.13	6866.01	7658.17	7155.11	437.286
CCNA_00590	CC0555	733.566	646.555	739.983	706.701	52.1868
CCNA_00591	CC0556	4509.8	4267.27	4280.08	4352.38	136.48
CCNA_00592	CC0557	4158.03	3637.67	4046.06	3947.25	273.889
CCNA_00593	CC0558	1044.68	1138.98	1080.27	1087.98	47.6171
CCNA_00594	CC0559	6378.2	6220.17	6439.08	6345.82	112.991
CCNA_00595	CC0560	239.519	232.044	161.285	210.949	43.1731
CCNA_00596	CC0561	175.756	235.463	0	137.073	122.405
CCNA_00597	CC0562	0	0	0	0	0
CCNA_00598	CC0563	0	0	0	0	0
CCNA_00600	CC0565	313.122	321.972	329.911	321.668	8.39857
CCNA_00601	CC0566	1937.85	2014.34	1981.69	1977.96	38.377
CCNA_00602	CC0567	269.788	297.877	330.609	299.424	30.4396
CCNA_00603	CC0568	461.568	429.53	383.898	424.998	39.0327
CCNA_00604	CC0569	188.236	297.526	265.778	250.513	56.2209
CCNA_00605	CC0570	4244.6	4257.17	4443.61	4315.13	111.447
CCNA_00607	CC0571	0	0	0	0	0
CCNA_00608	CC0572	70.3909	72.0341	73.8917	72.1056	1.7515
CCNA_00609	CC0573	393.188	367.792	359.041	373.34	17.7367
CCNA_00610	CC0574	507.206	466.661	414.702	462.856	46.3691
CCNA_00611	CC0575	766.28	667.642	752.45	728.79	53.406
CCNA_00612	CC0576	73.5908	131.501	0	68.3641	65.9064
CCNA_00613	CC0577	25.0815	0	0	8.36049	14.4808
CCNA_00614	CC0578	37.4359	0	0	12.4786	21.6136
CCNA_00615	CC0579	5.75443	0	0	1.91814	3.32232
CCNA_00616	CC0580	162.09	0	0	54.0301	93.5829
CCNA_00617	CC0581	0	0	0	0	0
CCNA_00618	CC0582	0	0	0	0	0
CCNA_00619	CC0583	0	0	0	0	0
CCNA_00620	CC0584	48.1115	0	0	16.0372	27.7772
CCNA_00621	CC0585	0	0	0	0	0
CCNA_00622	No_ref	37.7112	0	0	12.5704	21.7726
CCNA_00623	CC0586	75.6458	109.272	68.2142	84.3774	21.8774
CCNA_00624	CC0587	24.088	0	0	8.02932	13.9072
CCNA_00625	CC0588	2117.81	2795.12	2207.28	2373.4	367.948
CCNA_00626	CC0589	88.4068	126.831	72.3443	95.8606	27.9975
CCNA_00627	CC0590	14.2575	0	0	4.7525	8.23158
CCNA_00628	CC0591	41.318	0	0	13.7727	23.8549
CCNA_00629	CC0593	225.3	249.163	193.022	222.495	28.1756
CCNA_00630	CC0594	46.1063	30.5114	54.0176	43.5451	11.9606
CCNA_00631	CC0595	10.3205	0	0	3.44018	5.95857
CCNA_00632	CC0596	103.806	0	0	34.6019	59.9323
CCNA_00633	CC0597	36.2608	0	0	12.0869	20.9352
CCNA_00634	CC0598	70.7215	77.5759	0	49.4325	42.9467
CCNA_00635	CC0599	653.214	683.755	659.251	665.407	16.1744
CCNA_00636	CC0600	7490.06	7267.84	7034.59	7264.17	227.756
CCNA_00637	CC0601	198.104	227.738	205.869	210.571	15.3662
CCNA_00638	CC0602	219.181	151.518	165.304	178.668	35.7565
CCNA_00639	CC0603	132.833	128.68	105.274	122.263	14.858
CCNA_00640	CC0604	7.9527	0	0	2.6509	4.59149
CCNA_00641	CC0605	112.603	0	0	37.5343	65.0114
CCNA_00642	CC0606	1398.4	1461.03	1048.84	1302.76	222.117
CCNA_00643	CC0607	0	0	0	0	0
CCNA_00644	CC0608	7.60801	0	0	2.536	4.39249
CCNA_00645	CC0609	0	0	0	0	0
CCNA_00646	CC0610	0	0	0	0	0
CCNA_00647	CC0611	55.2057	147.168	0	67.4579	74.345
CCNA_00648	CC0612	20.363	0	0	6.78766	11.7566
CCNA_00649	CC0613	0	0	0	0	0
CCNA_00650	CC0614	0	0	0	0	0
CCNA_00651	CC0615	8.27726	0	0	2.75909	4.77888
CCNA_00652	CC0616	0	0	0	0	0
CCNA_00653	CC0617	0	0	0	0	0
CCNA_00654	CC0618	24.195	0	0	8.06501	13.969
CCNA_00655	CC0619	43.2586	49.9764	0	31.0783	27.1234
CCNA_00656	CC0620	698.306	646.398	793.876	712.86	74.8087
CCNA_00657	CC0621	632.505	474.33	651.238	586.024	97.1826
CCNA_00658	CC0622	639.592	762.713	590.609	664.304	88.6733
CCNA_00659	CC0623	379.419	362.038	304.981	348.813	38.9413
CCNA_00660	CC0624	0	0	0	0	0
CCNA_00661	CC0625	0	0	0	0	0
CCNA_00662	CC0626	526.18	564.801	471.622	520.868	46.8159
CCNA_00663	CC0627	0	0	0	0	0
CCNA_00664	CC0628	248.914	288.721	236.928	258.188	27.1133
CCNA_00665	CC0629	250.256	221.102	201.418	224.258	24.5717
CCNA_00666	CC0630	90.9889	0	0	30.3296	52.5325
CCNA_00667	CC0631	117.399	123.361	93.1	111.287	16.0296
CCNA_00668	CC0632	112.462	190.084	113.196	138.581	44.6047
CCNA_00669	CC0633	227.738	271.168	235.28	244.729	23.2059
CCNA_00670	CC0634	560.521	581.793	411.732	518.015	92.6569
CCNA_00671	CC0635	440.193	414.166	455.467	436.609	20.8823
CCNA_00672	CC0636	27.2223	0	0	9.0741	15.7168
CCNA_00673	CC0637	41.7738	0	0	13.9246	24.1181
CCNA_00674	CC0638	159.528	130.574	84.5258	124.876	37.8242
CCNA_00675	CC0639	327.302	253.282	0	193.528	171.638
CCNA_00676	No_ref	1428.49	1938.72	1602.28	1656.5	259.396
CCNA_00677	CC0640	29561.7	32001.7	28256.8	29940.1	1900.92
CCNA_00678	CC0641	35172.8	37044.4	39043.8	37087	1935.89
CCNA_00679	CC0642	0	0	0	0	0
CCNA_00680	CC0643	233.291	371.895	357.982	321.056	76.3247
CCNA_00681	CC0644	151.062	156.506	132.94	146.836	12.3385
CCNA_00682	CC0645	221.928	308.474	0	176.8	159.111
CCNA_00683	CC0646	10.3568	0	0	3.45225	5.97947
CCNA_00684	CC0647	445.946	480.332	338.033	421.437	74.2482
CCNA_00685	CC0648	393.63	415.618	351.881	387.043	32.3754
CCNA_00686	CC0649	87.51	120.72	82.3495	96.8598	20.8239
CCNA_00687	CC0650	2254.46	1911.3	1675.13	1946.96	291.305
CCNA_00688	CC0651	72.5637	83.6501	38.2048	64.8062	23.695
CCNA_00689	CC0652	0	0	0	0	0
CCNA_00690	CC0653	16177.8	15648.5	16090.4	15972.2	283.732
CCNA_00691	CC0654	9021.97	7321.18	10169.5	8837.54	1433.08
CCNA_00692	CC0655	339.491	376.197	280.916	332.201	48.057
CCNA_00693	CC0656	140.798	0	0	46.9326	81.2896
CCNA_00694	CC0657	162.667	154.042	152.219	156.309	5.58095
CCNA_00695	CC0658	1046.29	1239.74	893.208	1059.75	173.658
CCNA_00696	CC0659	143.691	164.6	168.543	158.945	13.3565
CCNA_00698	CC0660	502.2	512.111	564.204	526.172	33.3077
CCNA_00699	CC0661	38397.7	30323.7	28631.9	32451.1	5218.91
CCNA_00700	CC0663	1538.27	1868.89	1691.7	1699.62	165.455
CCNA_00701	CC0665	684.124	448.088	763.554	631.922	164.084
CCNA_00703	CC0667	92.9923	0	0	30.9974	53.6892
CCNA_00704	CC0668	0	0	0	0	0
CCNA_00705	CC0669	17574.1	13797.7	14997.3	15456.3	1929.6
CCNA_00706	CC0670	38.5456	0	0	12.8485	22.2543
CCNA_00707	CC0671	344.102	497.763	292.273	378.046	106.868
CCNA_00708	CC0672	993.834	1030.26	928.191	984.095	51.7269
CCNA_00709	CC0673	1390.12	1743.3	1376.26	1503.22	208.026
CCNA_00710	CC0674	321.827	405.798	320.958	349.527	48.7333
CCNA_00711	CC0675	440.489	482.248	515.019	479.252	37.3549
CCNA_00712	No_ref	657.114	1012.34	840.418	836.625	177.645
CCNA_00714	No_ref	587.017	781.207	703.877	690.7	97.763
CCNA_00716	CC0678	4727.1	5104.92	4578.88	4803.64	271.242
CCNA_00718	CC0679	2504.01	2177.53	2523.19	2401.58	194.265
CCNA_00719	CC0683	2111.32	2510.51	2283.26	2301.7	200.232
CCNA_00720	CC0684	1515.68	1517.91	1661.39	1564.99	83.4912
CCNA_00721	CC0685	46031	44667.5	50601.8	47100.1	3108.29
CCNA_00722	CC0686	68686.3	61356.6	55675.4	61906.1	6522.85
CCNA_00723	CC0687	2616.02	4254.93	4626.12	3832.36	1069.6
CCNA_00724	CC0688	468.381	548.753	431.078	482.737	60.137
CCNA_00725	CC0689	21.9487	0	0	7.31625	12.6721
CCNA_00726	CC0690	359.029	461.833	377.107	399.323	54.8846
CCNA_00727	CC0691	1279.46	1545.27	1635.81	1486.85	185.22
CCNA_00728	CC0692	516.827	499.755	416.654	477.745	53.5913
CCNA_00729	CC0693	899.632	860.706	786.548	848.962	57.4496
CCNA_00730	CC0694	158.611	199.937	153.944	170.831	25.3149
CCNA_00731	CC0695	272.283	264.367	232.859	256.503	20.8554
CCNA_00732	CC0696	586.911	714.811	584.857	628.859	74.4429
CCNA_00733	CC0697	832.778	784.199	743.638	786.872	44.6302
CCNA_00734	CC0698	508.531	517.04	546.645	524.072	20.0069
CCNA_00735	CC0699	9496.92	12005.1	9840.36	10447.5	1359.87
CCNA_00736	CC0700	349.268	488.452	498.961	445.56	83.557
CCNA_00737	CC0701	1605.62	1601.1	1684.37	1630.36	46.8243
CCNA_00738	CC0702	319.187	378.945	316.606	338.246	35.2698
CCNA_00740	CC0703	684.196	767.631	906.956	786.261	112.542
CCNA_00741	CC0704	1798.22	1873.13	1763.93	1811.76	55.8477
CCNA_00742	CC0705	1373.85	1542.91	1345.45	1420.74	106.753
CCNA_00743	CC0706	544.501	481.438	584.645	536.862	52.0257
CCNA_00744	CC0707	1536.15	1584.56	2294.39	1805.03	424.487
CCNA_00745	CC0708	10.8406	0	0	3.61352	6.2588
CCNA_00746	CC0709	81.6125	133.268	0	71.6268	67.1928
CCNA_00747	CC0710	916.073	778.577	810.046	834.898	72.0382
CCNA_00748	CC0711	3303.66	3799.5	3868.73	3657.29	308.209
CCNA_00749	CC0712	1705.25	1818.6	1791.28	1771.71	59.1538
CCNA_00750	CC0713	316.662	312.156	329.704	319.507	9.11358
CCNA_00751	CC0714	442.344	451.642	510.295	468.093	36.8418
CCNA_00752	CC0715	3917.5	4182.2	4249.63	4116.44	175.559
CCNA_00753	CC0716	247.015	333.87	336.303	305.729	50.863
CCNA_00754	CC0717	126.467	180.959	164.416	157.281	27.9378
CCNA_00755	CC0718	0	0	0	0	0
CCNA_00756	CC0719	98.4542	0	0	32.8181	56.8426
CCNA_00757	CC0720	213.921	155.277	162.052	177.083	32.0816
CCNA_00758	CC0721	9163.34	6424.49	8892.35	8160.06	1509.14
CCNA_00759	CC0722	0	0	0	0	0
CCNA_00760	CC0723	97.4926	119.3	132.036	116.276	17.4692
CCNA_00761	CC0724	1582.19	1408.32	1367.65	1452.72	113.956
CCNA_00762	CC0725	0	0	0	0	0
CCNA_00763	CC0726	8760.75	9629.92	7816.51	8735.73	906.962
CCNA_00764	CC0727	15389.9	18109.2	15544.2	16347.8	1527.38
CCNA_00765	CC0728	2217.9	2939.2	2717.02	2624.71	369.406
CCNA_00766	CC0729	919.907	977.066	740.705	879.226	123.32
CCNA_00767	CC0730	831.193	1098.49	700.233	876.638	202.981
CCNA_00768	CC0731	1261.39	1078.38	754.266	1031.34	256.811
CCNA_00769	CC0732	1907.7	1708.32	2001.43	1872.48	149.693
CCNA_00770	CC0733	289.127	280.896	278.081	282.701	5.74016
CCNA_00772	CC0735	80.608	0	0	26.8693	46.5391
CCNA_00773	CC0736	378.966	380.683	346.002	368.55	19.5463
CCNA_00774	CC0737	308.98	395.139	461.315	388.478	76.3856
CCNA_00775	CC0738	215.362	295.848	232.85	248.02	42.3332
CCNA_00776	CC0739	0	0	0	0	0
CCNA_00777	CC0740	346.104	412.816	391.635	383.518	34.0884
CCNA_00778	CC0741	5092.01	4935.23	5077.86	5035.03	86.7193
CCNA_00779	CC0742	61.2708	0	0	20.4236	35.3747
CCNA_00780	CC0743	219.802	266.52	149.12	211.814	59.1059
CCNA_00781	CC0744	6653.43	5641.55	5837.62	6044.2	536.637
CCNA_00782	CC0745	1991.17	2076.17	2029.01	2032.12	42.5885
CCNA_00783	CC0746	65.7028	57.5973	41.4168	54.9056	12.3647
CCNA_00784	CC0747	1518.55	1388.39	1258.51	1388.48	130.02
CCNA_00785	CC0748	158.374	158.808	108.045	141.742	29.1835
CCNA_00787	CC0750	1767.35	1668.21	1680.95	1705.5	53.9374
CCNA_00788	CC0751	90.7353	79.1004	156.223	108.686	41.5772
CCNA_00789	CC0752	21.0312	0	0	7.01041	12.1424
CCNA_00790	CC0753	0	0	0	0	0
CCNA_00792	CC0755	20.3264	0	0	6.77548	11.7355
CCNA_00793	CC0756	19.071	0	0	6.35701	11.0107
CCNA_00794	CC0757	7.12016	0	0	2.37339	4.11083
CCNA_00795	CC0758	853.507	890.829	708.58	817.639	96.2735
CCNA_00796	CC0759	275.511	303.233	250.026	276.257	26.6113
CCNA_00798	CC0760	55.3057	44.8258	0	33.3772	29.3766
CCNA_00799	CC0761	79.5125	73.8169	77.2424	76.8573	2.86727
CCNA_00800	CC0762	511.514	532.632	488.566	510.904	22.0389
CCNA_00801	CC0763	460.163	441.808	426.971	442.981	16.6273
CCNA_00802	No_ref	2351.76	2505.81	2354.04	2403.87	88.2876
CCNA_00803	CC0764	8343.4	8500.18	8779.05	8540.88	220.659
CCNA_00804	CC0765	2032.34	2099.24	2092.93	2074.83	36.9408
CCNA_00805	CC0766	765.606	868.864	616.356	750.276	126.95
CCNA_00806	CC0767	2916.93	2776.79	3153.26	2948.99	190.274
CCNA_00807	CC0768	234.031	209.682	0	147.904	128.666
CCNA_00808	CC0769	227048	208692	156092	197277	36829.4
CCNA_00809	CC0770	281.038	348.698	242.964	290.9	53.5523
CCNA_00810	CC0771	1195.1	1344.03	1421.76	1320.3	115.18
CCNA_00811	CC0772	588.756	527.413	548.355	554.841	31.1819
CCNA_00812	CC0773	184.236	0	0	61.412	106.369
CCNA_00813	CC0774	48.8217	0	0	16.2739	28.1872
CCNA_00814	CC0775	192.477	0	0	64.1589	111.126
CCNA_00815	CC0776	195.77	262.118	218.629	225.506	33.7045
CCNA_00816	No_ref	211.705	0	0	70.5684	122.228
CCNA_00817	CC0777	291.23	352.858	359.245	334.444	37.5609
CCNA_00818	CC0778	46.4146	0	0	15.4715	26.7975
CCNA_00820	CC0779	184.707	238.08	187.738	203.508	29.9784
CCNA_00821	No_ref	161.091	167.796	0	109.629	95.0005
CCNA_00822	CC0781	6181.35	8181.99	8278.86	7547.4	1184.03
CCNA_00823	CC0782	6753.12	7565.65	7146.85	7155.21	406.33
CCNA_00824	CC0783	717.562	825.98	632.457	725.333	96.9952
CCNA_00825	CC0784	85.0392	157.706	0	80.915	78.9337
CCNA_00826	CC0785	78.1779	0	0	26.0593	45.1361
CCNA_00827	No_ref	5.8948	0	0	1.96493	3.40337
CCNA_00828	CC0787	90.0914	106.529	74.3919	90.3375	16.07
CCNA_00830	CC0788	20.7705	0	0	6.92351	11.9919
CCNA_00831	CC0789	74.7606	79.1636	59.3303	71.0848	10.4151
CCNA_00832	CC0790	68.6929	84.8513	0	51.1814	45.0547
CCNA_00833	CC0791	344.459	269.628	179.671	264.586	82.5094
CCNA_00834	CC0792	12369.7	13018.7	11093.3	12160.6	979.625
CCNA_00835	CC0793	6669.27	5478.85	5304.05	5817.39	742.908
CCNA_00836	CC0794	1177.13	1033.92	1154.43	1121.83	76.9723
CCNA_00837	CC0795	138.131	124.621	109.599	124.117	14.2723
CCNA_00838	CC0796	131.813	97.3269	142.292	123.81	23.5263
CCNA_00839	CC0797	3374.08	3950.97	3473.12	3599.39	308.479
CCNA_00840	CC0798	514.343	711.361	521.49	582.398	111.742
CCNA_00841	CC0799	14.2362	0	0	4.74541	8.21928
CCNA_00842	CC0800	234.071	180.641	237.04	217.251	31.7395
CCNA_00843	CC0801	77.0318	0	63.1896	46.7405	41.0658
CCNA_00844	CC0802	84.0948	0	0	28.0316	48.5521
CCNA_00845	CC0803	389.475	596.385	610.92	532.26	123.869
CCNA_00846	CC0804	223.01	211.984	209.631	214.875	7.14277
CCNA_00847	CC0805	236.392	244.674	0	160.355	138.933
CCNA_00848	No_ref	94.5125	0	0	31.5042	54.5668
CCNA_00849	CC0806	346.266	383.485	274.151	334.634	55.5875
CCNA_00850	CC0807	157.883	145.79	154.669	152.781	6.26348
CCNA_00851	CC0808	2870.62	4006.54	3261.07	3379.41	577.136
CCNA_00852	CC0809	544.194	627.9	582.634	584.91	41.8992
CCNA_00853	CC0810	143.391	211.633	0	118.341	108.017
CCNA_00854	CC0811	57.0262	64.379	42.4669	54.624	11.1518
CCNA_00855	CC0812	18.5535	0	0	6.1845	10.7119
CCNA_00856	CC0813	0	0	0	0	0
CCNA_00857	CC0814	1322.72	1297.85	1355.54	1325.37	28.9383
CCNA_00858	CC0815	694.716	653.981	626.775	658.491	34.1941
CCNA_00859	CC0816	744.758	815.36	719.609	759.909	49.6413
CCNA_00860	CC0817	6693.45	7133.78	7524.12	7117.12	415.589
CCNA_00861	CC0818	614.029	316.214	481.333	470.525	149.201
CCNA_00862	CC0819	302.359	398.61	279.936	326.969	63.0486
CCNA_00863	CC0820	4144.36	3724.41	4243.08	4037.29	275.415
CCNA_00864	CC0821	17.317	0	0	5.77234	9.99798
CCNA_00865	CC0822	21.7106	0	0	7.23687	12.5346
CCNA_00866	CC0823	24.0518	0	0	8.01726	13.8863
CCNA_00867	CC0824	1111.21	1036.54	1064.48	1070.74	37.7249
CCNA_00869	CC0826	413.407	377.905	377.252	389.522	20.6878
CCNA_00870	CC0827	264.269	309.483	0	191.251	167.164
CCNA_00871	CC0828	288.892	391.456	310.603	330.317	54.0492
CCNA_00872	CC0829	2438.33	2152.04	2490.25	2360.21	182.134
CCNA_00873	CC0830	195.873	181.7	186.713	188.095	7.18651
CCNA_00874	CC0831	211.632	246.095	215.217	224.315	18.9474
CCNA_00875	CC0832	1030.07	693.189	619.14	780.8	219.028
CCNA_00876	CC0833	1232.33	1653.23	1348.13	1411.23	217.433
CCNA_00877	CC0834	946.579	811.833	750.196	836.202	100.434
CCNA_00878	CC0835	966.767	1008.72	917.05	964.178	45.8882
CCNA_00879	CC0836	93.1624	66.3775	95.856	85.132	16.2976
CCNA_00880	CC0837	122.865	145.613	78.355	115.611	34.2106
CCNA_00881	CC0838	514.413	505.787	526.41	515.536	10.3572
CCNA_00882	CC0839	62.276	0	0	20.7587	35.9551
CCNA_00883	CC0840	544.693	511.707	610.436	555.612	50.2621
CCNA_00884	CC0841	72.9742	0	0	24.3247	42.1317
CCNA_00885	CC0842	285.671	333.412	370.715	329.933	42.6286
CCNA_00886	CC0843	10560.2	11492.5	9779.56	10610.8	857.6
CCNA_00887	CC0844	666.804	714.079	865.151	748.678	103.601
CCNA_00888	CC0845	283.439	288.579	0	190.672	165.147
CCNA_00889	CC0846	4948.36	5290.52	4814.21	5017.7	245.606
CCNA_00890	CC0847	195.129	234.381	201.069	210.193	21.1572
CCNA_00891	CC0848	52.9882	0	0	17.6627	30.5927
CCNA_00892	CC0849	1108.55	1034.55	1079.55	1074.22	37.2894
CCNA_00893	CC0850	1541.96	1885.69	1578.85	1668.84	188.705
CCNA_00894	CC0851	1284.05	1329.04	1180.79	1264.63	76.0109
CCNA_00895	CC0852	2749.24	2942.03	2259.68	2650.31	351.768
CCNA_00896	CC0853	0	0	0	0	0
CCNA_00897	CC0854	109.174	0	0	36.3913	63.0316
CCNA_00898	CC0855	573.67	671.429	493.899	579.666	88.9171
CCNA_00899	CC0856	1038.94	1040.65	1066.72	1048.77	15.5721
CCNA_00900	CC0857	52.9297	88.2938	63.2573	68.1603	18.1847
CCNA_00901	CC0858	312.76	302.811	266.309	293.96	24.4578
CCNA_00902	CC0859	217.014	215.957	248.6	227.19	18.5493
CCNA_00903	CC0860	45.1096	0	0	15.0365	26.0441
CCNA_00904	CC0861	74.2458	0	0	24.7486	42.8658
CCNA_00905	CC0862	51.8875	82.1724	0	44.6867	41.5568
CCNA_00906	CC0863	273.986	265.573	285.439	274.999	9.97191
CCNA_00907	CC0864	212.434	142.451	320.003	224.963	89.4362
CCNA_00908	CC0865	148.897	201.079	116.101	155.359	42.8563
CCNA_00909	CC0866	703.814	860.891	827.817	797.507	82.8087
CCNA_00910	CC0867	231.666	175.609	205.983	204.42	28.0611
CCNA_00911	CC0868	34.0793	0	0	11.3598	19.6757
CCNA_00912	CC0869	270.984	316.927	372.245	320.052	50.7028
CCNA_00913	CC0870	120.849	0	0	40.283	69.7722
CCNA_00914	CC0871	861.501	858.737	928.483	882.907	39.4943
CCNA_00915	CC0872	248.035	373.049	303.665	308.25	62.6333
CCNA_00916	CC0873	266.877	0	0	88.959	154.081
CCNA_00917	CC0874	325.017	285.675	0	203.564	177.386
CCNA_00918	CC0875	1114.17	1305.2	1348.23	1255.87	124.586
CCNA_00919	No_ref	80.7152	0	0	26.9051	46.6009
CCNA_00920	CC0876	4986.56	5919.48	5204.55	5370.2	488.02
CCNA_00921	CC0877	649.445	853.451	774.909	759.268	102.898
CCNA_00922	CC0878	877.6	876.345	902.078	885.341	14.5083
CCNA_00923	CC0879	1160.87	955.74	919.327	1011.98	130.222
CCNA_00924	CC0880	176.709	0	0	58.9029	102.023
CCNA_00925	CC0881	441.62	430.186	616.081	495.962	104.182
CCNA_00926	CC0882	623.982	737.545	768.279	709.936	76.0073
CCNA_00927	CC0883	76.7971	0	0	25.599	44.3388
CCNA_00928	CC0884	498.725	747.385	682.666	642.925	129.006
CCNA_00929	CC0885	5130.56	5812.87	5210.77	5384.73	372.942
CCNA_00930	CC0886	7774.45	8329.97	8241.09	8115.17	298.399
CCNA_00931	CC0887	14699.1	15930.4	13245.9	14625.1	1343.81
CCNA_00932	CC0888	9165.6	11953.6	12432.2	11183.8	1764.11
CCNA_00933	CC0889	1405.05	1268.72	1244.84	1306.2	86.4314
CCNA_00934	CC0890	1609.01	1736.75	1601.5	1649.09	76.0125
CCNA_00935	CC0891	104.95	90.9635	80.5442	92.1526	12.2464
CCNA_00936	CC0892	0	0	0	0	0
CCNA_00937	CC0893	479.541	426.27	616.722	507.511	98.2585
CCNA_00938	CC0894	466.27	533.052	392.591	463.971	70.2588
CCNA_00939	CC0895	728.497	891.494	752.895	790.962	87.9137
CCNA_00940	CC0896	26.7079	20.4367	0	15.7149	13.966
CCNA_00941	CC0897	488.589	660.999	616.452	588.68	89.4976
CCNA_00942	CC0898	735.682	1025.94	856.447	872.69	145.809
CCNA_00943	CC0899	356.441	340.163	333.567	343.39	11.7737
CCNA_00944	No_ref	1008.34	961.17	1108.71	1026.07	75.3518
CCNA_00945	CC0900	820.856	717.164	637.873	725.298	91.7624
CCNA_00946	CC0901	1933.87	1915.88	1886.64	1912.13	23.8341
CCNA_00947	CC0902	3050.9	2947.17	3469.37	3155.81	276.457
CCNA_00948	CC0903	30845.1	33782.1	32586.9	32404.7	1476.96
CCNA_00949	CC0904	128.734	0	0	42.9114	74.3248
CCNA_00950	CC0905	853.114	962.654	758.985	858.251	101.932
CCNA_00951	CC0906	408.723	460.576	377.063	415.454	42.1617
CCNA_00952	CC0907	353.978	509.843	474.044	445.955	81.6407
CCNA_00953	CC0908	1361.14	1779.7	1661	1600.61	215.718
CCNA_00954	CC0909	2119.92	2436.35	2477	2344.43	195.485
CCNA_00956	CC0910	389.525	344.249	334.968	356.247	29.1907
CCNA_00957	CC0911	607.292	666.985	529.672	601.316	68.8512
CCNA_00958	CC0912	76.9913	90.4155	77.3922	81.5996	7.63736
CCNA_00959	CC0913	101.488	122.99	0	74.8257	65.6868
CCNA_00961	CC0914	885.026	829.888	718.917	811.277	84.6042
CCNA_00962	CC0915	178.921	266.048	377.137	274.035	99.3491
CCNA_00963	CC0916	584.297	675.062	611.806	623.721	46.5409
CCNA_00964	No_ref	0	0	0	0	0
CCNA_00965	CC0917	369.56	468.932	413.404	417.299	49.8004
CCNA_00966	CC0918	583.524	781.291	658.198	674.338	99.8662
CCNA_00967	CC0919	2427.16	2677.91	2375.74	2493.6	161.672
CCNA_00968	CC0920	839.914	861.201	815.805	838.973	22.7128
CCNA_00969	CC0921	16.5559	0	0	5.51862	9.55853
CCNA_00970	CC0922	1157.77	1323.14	1225.03	1235.31	83.1628
CCNA_00971	CC0923	1139.05	1323.2	1158.19	1206.82	101.248
CCNA_00972	No_ref	121.455	0	0	40.4849	70.1219
CCNA_00973	CC0924	4562.01	4305.69	3731.56	4199.75	425.238
CCNA_00974	CC0925	14633.1	13931.5	15256.6	14607.1	662.959
CCNA_00976	CC0927	2975.3	3070.94	2825.74	2957.33	123.586
CCNA_00977	CC0928	0	0	0	0	0
CCNA_00978	CC0929	0	0	0	0	0
CCNA_00979	CC0930	88.2784	145.861	100.928	111.689	30.2621
CCNA_00980	CC0931	34.3275	0	0	11.4425	19.819
CCNA_00981	CC0932	40.1524	0	0	13.3841	23.182
CCNA_00982	CC0933	2806.63	2631.27	2804	2747.3	100.494
CCNA_00983	CC0934	49.6315	48.3032	45.3648	47.7665	2.18339
CCNA_00984	CC0935	1011.5	1129.44	1402.47	1181.14	200.545
CCNA_00985	CC0936	2478.55	2559.81	2742.95	2593.77	135.435
CCNA_00986	CC0937	109.885	0	87.2912	65.7253	58.0299
CCNA_00987	CC0938	8968.26	11962.5	13468	11466.3	2290.55
CCNA_00988	CC0939	101.88	52.3794	85.8918	80.0505	25.2621
CCNA_00989	CC0940	338.313	486.19	310.491	378.331	94.4388
CCNA_00990	CC0941	177.429	257.958	234.048	223.145	41.3566
CCNA_00991	CC0942	1219.47	1361.74	1378.28	1319.83	87.3074
CCNA_00992	CC0943	114.462	139.867	120.726	125.019	13.2353
CCNA_00993	CC0944	87.9245	113.312	104.678	101.972	12.9085
CCNA_00994	CC0945	26.1322	24.0182	44.4039	31.5181	11.2093
CCNA_00995	CC0946	729.525	740.907	795.348	755.26	35.1807
CCNA_00996	CC0947	191.672	199.709	224.258	205.213	16.9755
CCNA_00997	CC0948	339.864	348.265	360.43	349.519	10.3403
CCNA_00998	CC0949	13147.8	13918.1	13437.6	13501.2	389.016
CCNA_00999	No_ref	1559.51	2024.43	2007.69	1863.88	263.723
CCNA_01000	No_ref	0	0	0	0	0
CCNA_01001	CC0950	1217.05	1431.37	1050.42	1232.95	190.972
CCNA_01002	CC0951	662.768	764.775	699.921	709.155	51.627
CCNA_01003	CC0952	1667.21	1504.32	1321.54	1497.69	172.931
CCNA_01004	CC0953	452.617	416.987	492.381	453.995	37.7158
CCNA_01005	CC0954	1447.96	1061.56	1436.43	1315.32	219.839
CCNA_01006	CC0955	1581.31	1544.78	1523.88	1549.99	29.0674
CCNA_01007	CC0956	154.749	0	0	51.5829	89.3442
CCNA_01008	CC0957	101.404	151.778	140.177	131.119	26.3802
CCNA_01009	CC0958	12.8239	0	0	4.27465	7.4039
CCNA_01010	CC0959	126.594	93.3386	108.756	109.563	16.6425
CCNA_01011	CC0960	26.0609	0	0	8.68697	15.0463
CCNA_01012	CC0961	85.1363	98.8581	65.9728	83.3224	16.5175
CCNA_01013	CC0962	34.1269	0	0	11.3756	19.7032
CCNA_01014	CC0963	197.529	196.494	0	131.341	113.746
CCNA_01015	CC0964	431.518	423.523	442.739	432.593	9.65329
CCNA_01016	CC0965	240.003	463.609	361.052	354.888	111.93
CCNA_01017	CC0966	54.088	74.6658	66.7075	65.1538	10.3765
CCNA_01018	CC0967	327.142	308.054	249.949	295.048	40.2066
CCNA_01019	CC0968	168.095	173.323	125.688	155.702	26.1239
CCNA_01020	CC0969	322.648	254.053	298.556	291.752	34.7997
CCNA_01021	CC0970	94.2754	85.1435	70.6993	83.3727	11.8874
CCNA_01022	CC0971	74.7941	89.2667	68.4059	77.4889	10.6883
CCNA_01023	CC0972	135.456	100.88	125.748	120.695	17.8334
CCNA_01024	CC0973	1275.27	1547.8	1754.5	1525.86	240.367
CCNA_01025	CC0974	4509.21	3751.03	4077.72	4112.65	380.296
CCNA_01026	CC0975	3018.9	3157.16	3826.7	3334.25	432.037
CCNA_01027	CC0976	0	0	0	0	0
CCNA_01028	CC0977	501.852	639.224	554.449	565.175	69.3111
CCNA_01029	CC0978	244.033	289.656	238.386	257.358	28.113
CCNA_01030	CC0979	420.709	470.991	508.93	466.877	44.2543
CCNA_01031	CC0980	152.422	80.9442	78.0968	103.821	42.1136
CCNA_01032	CC0981	540.908	386.623	465.564	464.365	77.1498
CCNA_01033	CC0982	367.078	511.721	357.317	412.039	86.4655
CCNA_01034	CC0983	743.33	672.495	680.275	698.7	38.8459
CCNA_01035	CC0984	439.405	514.146	472.651	475.401	37.446
CCNA_01036	No_ref	251.397	287.004	284.953	274.451	19.9919
CCNA_01037	CC0986	549.145	718.35	657.622	641.706	85.7176
CCNA_01038	CC0987	2932.62	2333.93	2779.71	2682.08	311.054
CCNA_01039	CC0988	0	0	0	0	0
CCNA_01040	CC0989	11.6409	0	0	3.8803	6.72088
CCNA_01041	CC0990	825.662	0	1228.24	684.634	626.147
CCNA_01042	CC0991	1919.97	1675.05	1848.3	1814.44	125.924
CCNA_01043	No_ref	770.199	0	0	256.733	444.674
CCNA_01044	CC0992	51.6511	0	0	17.217	29.8208
CCNA_01045	CC0993	146.931	0	0	48.977	84.8306
CCNA_01046	CC0994	2222.11	2571.54	2885.4	2559.68	331.801
CCNA_01047	CC0995	16.4095	0	0	5.46983	9.47403
CCNA_01048	CC0996	0	0	0	0	0
CCNA_01049	CC0997	78.021	0	0	26.007	45.0455
CCNA_01050	CC0998	1101.61	1195.01	1145.23	1147.28	46.7362
CCNA_01051	CC0999	46.8979	41.5572	43.6427	44.0326	2.69162
CCNA_01052	CC1000	79.9019	132.087	0	70.663	66.5264
CCNA_01053	CC1001	15.483	0	0	5.16101	8.93913
CCNA_01054	CC1002	188.191	255.41	242.914	228.838	35.752
CCNA_01055	CC1003	441.167	563.786	352.92	452.625	105.899
CCNA_01056	CC1004	789.16	774.909	707.523	757.197	43.6054
CCNA_01057	CC1005	1908.08	2017.48	1809.35	1911.64	104.109
CCNA_01058	CC1006	6861.86	7098.88	5920.08	6626.94	623.525
CCNA_01059	CC1007	172832	162634	165687	167051	5233.89
CCNA_01060	CC1008	2868.84	2780.11	2708.88	2785.95	80.1399
CCNA_01061	CC1009	2867.8	2795.36	2733.49	2798.88	67.2246
CCNA_01062	CC1010	2597.89	2391.22	2156.87	2381.99	220.658
CCNA_01063	CC1011	514.786	611.307	538.789	554.961	50.2518
CCNA_01064	CC1012	1719.36	1788.91	1955.86	1821.38	121.544
CCNA_01065	CC1013	738.249	761.608	691.853	730.57	35.5062
CCNA_01066	CC1014	761.264	806.601	716.218	761.361	45.1913
CCNA_01067	CC1015	2351.58	2364.7	2161.14	2292.47	113.927
CCNA_01068	CC1016	203.378	139.295	137.809	160.161	37.4347
CCNA_01069	CC1017	1478.23	1427.29	1384.58	1430.03	46.8835
CCNA_01070	CC1018	460.358	441.137	458.527	453.341	10.6082
CCNA_01071	CC1019	202.296	172.762	218.53	197.863	23.2041
CCNA_01072	CC1020	676.102	0	0	225.367	390.348
CCNA_01073	CC1021	580.465	360.932	475.034	472.144	109.795
CCNA_01074	CC1022	10009	8649.07	6866.33	8508.14	1576.07
CCNA_01075	CC1023	1054.97	932.573	789.254	925.598	132.994
CCNA_01076	CC1024	1663.28	1769.88	1576.48	1669.88	96.8679
CCNA_01077	CC1025	92.3729	106.524	87.96	95.6191	9.6986
CCNA_01078	CC1026	251.379	295.269	245.937	264.195	27.0484
CCNA_01079	CC1027	821.747	1442.96	993.534	1086.08	320.78
CCNA_01080	CC1028	451.285	676.574	459.29	529.05	127.823
CCNA_01081	CC1029	125.793	145.811	167.371	146.325	20.7941
CCNA_01082	CC1030	7.24509	0	0	2.41503	4.18295
CCNA_01083	CC1031	1542.47	1434.92	2063.8	1680.4	336.367
CCNA_01084	CC1032	1001.11	750.285	1140.87	964.09	197.909
CCNA_01085	CC1033	815.478	774.001	901.957	830.479	65.2835
CCNA_01086	CC1034	1796.95	1457.6	1474.66	1576.4	191.186
CCNA_01087	CC1035	3533.43	3654.89	3779.23	3655.85	122.902
CCNA_01088	CC1036	884.827	1082.1	853.985	940.306	123.766
CCNA_01089	CC1037	620.489	799.227	728.262	715.993	89.9987
CCNA_01090	CC1038	2832.14	2956.04	3047.01	2945.06	107.858
CCNA_01091	CC1039	504.77	497.711	527.063	509.848	15.3204
CCNA_01092	CC1040	2424.82	3026.75	2566.43	2672.66	314.713
CCNA_01093	CC1041	15865	14704.8	14125.7	14898.5	885.699
CCNA_01094	CC1042	8736.12	7289.07	6243.12	7422.77	1251.87
CCNA_01095	CC1043	2607.87	2985.47	2455.71	2683.01	272.757
CCNA_01096	CC1044	3377	2674.16	2886.61	2979.26	360.464
CCNA_01097	CC1045	32362	34449.1	28328	31713.1	3111.7
CCNA_01098	CC1046	39746.9	56302.1	52212.8	49420.6	8623.56
CCNA_01099	CC1047	134.508	172.58	175.913	161	23.0035
CCNA_01100	CC1048	489.643	482.772	511.117	494.511	14.7859
CCNA_01101	CC1049	8677.33	9373.24	10646.9	9565.81	998.784
CCNA_01102	CC1050	166.6	203.826	155.144	175.19	25.4526
CCNA_01103	CC1051	993.684	1038	919.328	983.671	59.9663
CCNA_01104	CC1052	295.778	357.243	316.097	323.039	31.3153
CCNA_01105	CC1053	597.995	786.443	512.524	632.32	140.149
CCNA_01106	CC1054	1145.34	1322.82	1651.23	1373.13	256.671
CCNA_01107	No_ref	145.094	0	0	48.3648	83.7703
CCNA_01108	CC1055	675.403	759.275	585.67	673.449	86.8189
CCNA_01109	CC1056	1169.39	1224.8	1117.67	1170.62	53.5793
CCNA_01110	CC1057	772.023	782.487	807.164	787.225	18.0431
CCNA_01111	CC1058	224.278	302.018	0	175.432	156.822
CCNA_01112	CC1059	75.6485	98.5331	0	58.0605	51.5674
CCNA_01113	CC1060	295.184	285.74	239.284	273.403	29.9227
CCNA_01114	CC1061	802.942	888.634	865.3	852.292	44.3025
CCNA_01115	CC1062	336.135	308.345	243.318	295.932	47.6373
CCNA_01116	CC1063	728.805	873.349	615.03	739.062	129.465
CCNA_01117	CC1064	524.898	511.128	496.917	510.981	13.9913
CCNA_01118	CC1065	582.882	536.886	576.222	565.33	24.8572
CCNA_01119	CC1066	7068.11	7041.35	6533.49	6880.98	301.231
CCNA_01120	CC1067	45.0128	0	0	15.0043	25.9881
CCNA_01121	CC1068	1648.7	1715.19	1613.65	1659.18	51.5784
CCNA_01122	No_ref	1678.06	1649.13	1649.42	1658.87	16.6179
CCNA_01123	CC1070	1160.62	1243.1	1150.21	1184.64	50.8895
CCNA_01124	CC1071	0	0	0	0	0
CCNA_01125	CC1072	830.862	717.47	634.321	727.551	98.6576
CCNA_01128	CC1074	1809.94	1763.59	1614.34	1729.29	102.215
CCNA_01129	CC1075	496.961	634.688	281.507	471.052	178.01
CCNA_01130	CC1076	146.298	164.808	107.656	139.587	29.1609
CCNA_01131	CC1077	126.543	144.815	134.02	135.126	9.18591
CCNA_01132	CC1078	742.902	796.29	662.792	733.995	67.1932
CCNA_01133	CC1079	288.518	210.272	249.059	249.283	39.1236
CCNA_01134	CC1080	145.618	0	0	48.5393	84.0725
CCNA_01135	CC1081	793.263	453.036	439.05	561.783	200.59
CCNA_01136	CC1082	0	0	0	0	0
CCNA_01137	CC1083	94.4564	243.832	0	112.763	122.943
CCNA_01138	CC1084	370.675	389.114	337.917	365.902	25.9301
CCNA_01139	CC1085	2346.21	2357.57	2402.98	2368.92	30.0368
CCNA_01140	CC1086	428.455	514.458	505.193	482.702	47.2068
CCNA_01141	CC1087	3574.01	3730.14	3828.72	3710.96	128.434
CCNA_01142	CC1088	462.214	320.364	535.22	439.266	109.251
CCNA_01143	CC1089	2295.47	1882.03	2109.32	2095.61	207.065
CCNA_01144	CC1090	852.359	1100.24	1025.92	992.842	127.211
CCNA_01145	CC1091	0	0	0	0	0
CCNA_01147	CC1092	130.598	172.337	0	100.978	89.9056
CCNA_01148	No_ref	0	0	0	0	0
CCNA_01149	CC1093	22.3212	0	0	7.44038	12.8871
CCNA_01151	CC1095	198.84	278.454	183.599	220.298	50.9377
CCNA_01152	CC1096	260.157	269.988	338.928	289.691	42.923
CCNA_01153	CC1097	27.074	76.9703	0	34.6814	39.045
CCNA_01154	CC1098	2078.16	2591.68	2485.9	2385.25	271.154
CCNA_01155	CC1099	2429.72	2403.48	2606.32	2479.84	110.315
CCNA_01156	CC1100	515.508	405.581	469.003	463.364	55.1802
CCNA_01157	CC1101	1599.62	1868.56	1895.73	1787.97	163.681
CCNA_01158	CC1102	198.466	208.156	189.988	198.87	9.09077
CCNA_01159	CC1103	6072.21	5768.21	5657.58	5832.67	214.701
CCNA_01161	CC1104	1192.31	946.906	972.764	1037.33	134.843
CCNA_01162	CC1105	428.486	406.826	427.755	421.022	12.2996
CCNA_01163	CC1106	2074.25	1751.17	2066.98	1964.13	184.47
CCNA_01164	CC1107	562.514	539.611	565.251	555.792	14.0799
CCNA_01165	CC1108	292.831	317.588	281.882	297.433	18.2927
CCNA_01166	CC1109	6.0685	0	0	2.02283	3.50365
CCNA_01167	CC1110	18.8437	0	0	6.28122	10.8794
CCNA_01168	CC1111	61.2692	84.3299	0	48.533	43.5837
CCNA_01169	CC1112	40.1846	0	0	13.3949	23.2006
CCNA_01170	CC1113	0	0	0	0	0
CCNA_01171	CC1114	343.896	492.46	557.727	464.694	109.586
CCNA_01172	CC1115	5788.79	6418.11	5999.76	6068.88	320.305
CCNA_01173	CC1116	1715.94	1902.18	1630.55	1749.56	138.902
CCNA_01174	CC1117	642.892	757.904	769.026	723.274	69.8348
CCNA_01175	CC1118	1989.13	2946.72	2194.95	2376.94	504.067
CCNA_01176	No_ref	4977.17	4273.83	4524.31	4591.77	356.488
CCNA_01177	CC1119	4015.81	3916.05	3907.42	3946.43	60.2419
CCNA_01178	CC1120	6070.45	6620.48	6115.99	6268.97	305.264
CCNA_01179	CC1121	2486.9	2829.3	2559.07	2625.09	180.493
CCNA_01180	CC1122	389.824	420.103	398.509	402.812	15.5912
CCNA_01181	CC1123	4530.84	4701.08	4502.2	4578.04	107.514
CCNA_01182	CC1124	447.467	379.648	627.608	484.908	128.15
CCNA_01183	CC1125	2507.21	2421.75	2294.73	2407.9	106.913
CCNA_01184	CC1126	370.697	361.609	317.76	350.022	28.3066
CCNA_01185	CC1127	298.053	276.283	0	191.445	166.153
CCNA_01186	CC1128	87019.2	88835.7	93666.3	89840.4	3435.58
CCNA_01187	CC1129	396.303	613.519	409.793	473.205	121.702
CCNA_01188	CC1130	384.659	411.664	254.801	350.374	83.8633
CCNA_01189	CC1131	93.8939	120.469	91.3249	101.896	16.1357
CCNA_01190	CC1132	556.069	472.778	554.437	527.761	47.6237
CCNA_01191	CC1133	100.961	84.7564	79.1802	88.2992	11.3143
CCNA_01192	CC1134	46.1193	0	0	15.3731	26.627
CCNA_01193	CC1135	47.0805	59.3304	44.1711	50.194	8.04498
CCNA_01194	CC1136	175.692	201.832	188.026	188.517	13.0766
CCNA_01195	CC1137	292.951	337.739	312.54	314.41	22.4527
CCNA_01196	CC1138	262.982	292.01	293.248	282.747	17.1275
CCNA_01197	CC1139	0	0	0	0	0
CCNA_01198	CC1140	430.626	522.592	507.053	486.757	49.2278
CCNA_01199	CC1141	1486.07	1330.86	1160.65	1325.86	162.768
CCNA_01200	CC1142	0	0	0	0	0
CCNA_01201	CC1143	95.6895	0	0	31.8965	55.2463
CCNA_01202	CC1144	793.967	703.783	810.911	769.553	57.5854
CCNA_01203	CC1145	329.165	326.489	255.205	303.619	41.9497
CCNA_01204	CC1146	646.571	793.834	623.659	688.022	92.3497
CCNA_01205	CC1147	0	0	0	0	0
CCNA_01206	CC1148	23.8537	0	0	7.95124	13.772
CCNA_01207	CC1149	155.102	124.373	142.815	140.764	15.4671
CCNA_01208	CC1150	220.679	312.345	282.741	271.922	46.781
CCNA_01209	CC1151	146.734	186.482	105.149	146.122	40.6704
CCNA_01210	CC1152	1211.3	1225.01	1011.88	1149.4	119.29
CCNA_01211	CC1153	261.852	349.768	342.529	318.05	48.8031
CCNA_01212	CC1154	714.155	839.884	754.553	769.531	64.1889
CCNA_01213	CC1155	593.234	555.674	472.453	540.453	61.8121
CCNA_01214	CC1156	376.957	366.791	411.317	385.022	23.333
CCNA_01215	CC1157	1303.58	1224.52	1689.16	1405.75	248.604
CCNA_01216	CC1158	605.194	658.666	547.427	603.762	55.633
CCNA_01217	CC1159	1315.58	1396.46	1313.37	1341.8	47.3493
CCNA_01218	CC1160	557.216	629.323	548.202	578.247	44.4621
CCNA_01219	CC1161	271.424	286.899	214.247	257.524	38.2687
CCNA_01220	CC1162	3981.3	3644.51	3669.07	3764.96	187.76
CCNA_01221	CC1163	4153.4	3549.99	3954.14	3885.85	307.45
CCNA_01222	CC1164	211.267	276.423	217.862	235.184	35.8661
CCNA_01223	CC1165	1162.2	1202.2	960.809	1108.4	129.377
CCNA_01224	CC1166	204.525	126.912	147.754	159.73	40.1687
CCNA_01225	CC1167	258.658	239.744	218.035	238.812	20.3277
CCNA_01226	CC1168	506.246	498.311	411.785	472.114	52.3968
CCNA_01227	CC1169	340.952	329.558	292.613	321.041	25.2696
CCNA_01228	CC1170	135.433	0	0	45.1444	78.1923
CCNA_01229	CC1171	125.464	143.383	187.523	152.123	31.9395
CCNA_01230	CC1172	164.791	228.397	159.386	184.191	38.3782
CCNA_01231	CC1173	39.0604	60.0612	0	33.0405	30.4798
CCNA_01232	CC1174	185.009	165.806	0	116.938	101.726
CCNA_01233	CC1175	163.617	190.362	215.635	189.871	26.0122
CCNA_01234	CC1176	30.0889	0	0	10.0296	17.3718
CCNA_01235	CC1177	455.475	405.038	332.636	397.716	61.7461
CCNA_01236	CC1178	6111.46	5756.49	5410.13	5759.36	350.676
CCNA_01237	CC1179	363.219	0	0	121.073	209.705
CCNA_01238	CC1180	309.63	378.484	322.675	336.93	36.5731
CCNA_01239	CC1181	177.467	265.84	239.651	227.653	45.3918
CCNA_01240	CC1182	573.159	556.113	406.598	511.957	91.6403
CCNA_01241	CC1183	1023.08	1211.37	1271.89	1168.78	129.753
CCNA_01242	CC1184	4442.36	4175.95	4384.48	4334.26	140.126
CCNA_01243	CC1185	82.355	80.9492	93.1666	85.4903	6.68492
CCNA_01244	CC1186	848.525	832.514	780.922	820.654	35.3274
CCNA_01245	CC1187	540.36	538.378	569.846	549.528	17.6242
CCNA_01246	CC1188	664.388	660.652	743.423	689.488	46.7466
CCNA_01247	CC1189	254.57	175.638	198.443	209.55	40.6212
CCNA_01248	CC1190	1020.72	904.358	870.137	931.737	78.9342
CCNA_01249	CC1191	190.301	134.97	122.941	149.404	35.925
CCNA_01250	CC1192	134.795	146.254	77.4909	119.513	36.8406
CCNA_01251	CC1193	210.639	242.397	133.12	195.386	56.2126
CCNA_01252	CC1194	1117.46	1329.39	1266.88	1237.91	108.893
CCNA_01253	CC1195	3244.11	2699.45	2858.79	2934.12	280.036
CCNA_01254	CC1196	637.21	430.783	711.355	593.116	145.39
CCNA_01255	CC1197	1759.88	1660.14	1501.13	1640.38	130.499
CCNA_01256	CC1198	168.184	118.962	161.469	149.538	26.6921
CCNA_01257	CC1199	64.3571	57.7932	59.1083	60.4195	3.47284
CCNA_01258	CC1200	141.466	141.147	150.822	144.478	5.4956
CCNA_01259	CC1201	3749.7	3655.62	4095.68	3833.66	231.735
CCNA_01260	CC1202	421.332	357.039	360.303	379.558	36.2144
CCNA_01261	CC1203	658.688	796.82	631.195	695.567	88.7579
CCNA_01262	CC1204	321.153	299.178	245.204	288.511	39.082
CCNA_01263	CC1205	64.884	87.326	57.0412	69.7504	15.7179
CCNA_01264	CC1206	0	0	0	0	0
CCNA_01265	CC1207	121.658	0	0	40.5527	70.2393
CCNA_01266	CC1208	320.168	401.566	0	240.578	212.285
CCNA_01267	CC1209	344.062	351.032	322.563	339.219	14.8394
CCNA_01268	CC1210	3151.95	3700.33	3264.86	3372.38	289.566
CCNA_01269	CC1211	76.456	0	0	25.4853	44.1419
CCNA_01270	CC1212	199.47	0	0	66.49	115.164
CCNA_01271	CC1213	411.875	418.075	346.5	392.15	39.6554
CCNA_01272	CC1214	100.784	167.486	0	89.4231	84.3189
CCNA_01273	CC1215	386.738	577.581	369.672	444.663	115.426
CCNA_01274	CC1216	303.551	307.999	320.641	310.73	8.86672
CCNA_01275	CC1217	1812.41	1888.82	1737.58	1812.93	75.6181
CCNA_01276	CC1218	784.499	821.33	941.127	848.985	81.8943
CCNA_01277	CC1219	900.602	1013.23	1085.62	999.816	93.234
CCNA_01278	CC1220	3012.6	3204.24	3346.51	3187.78	167.56
CCNA_01279	CC1221	388.491	521.406	395.476	435.124	74.8034
CCNA_01280	CC1222	423.623	423.641	353.05	400.105	40.7506
CCNA_01281	CC1223	354.515	417.921	388.274	386.903	31.7248
CCNA_01282	CC1224	32.9233	0	0	10.9744	19.0082
CCNA_01283	CC1225	65.585	57.5825	0	41.0558	35.7798
CCNA_01284	CC1226	13.9429	0	0	4.64764	8.04994
CCNA_01285	CC1227	659.565	714.024	594.988	656.192	59.59
CCNA_01286	CC1228	373.097	596.32	525.37	498.262	114.054
CCNA_01287	CC1229	166.857	247.374	274.941	229.724	56.1618
CCNA_01288	CC1230	226.695	298.187	249.836	258.24	36.4797
CCNA_01289	CC1231	413.646	342.979	453.517	403.38	55.9795
CCNA_01290	CC1232	27.068	0	0	9.02267	15.6277
CCNA_01291	CC1233	10.2249	0	0	3.4083	5.90335
CCNA_01292	CC1234	73.4487	0	0	24.4829	42.4056
CCNA_01293	CC1235	0	0	0	0	0
CCNA_01294	CC1236	0	0	0	0	0
CCNA_01295	CC1237	1154.45	1056.54	1320.24	1177.08	133.298
CCNA_01296	CC1238	2103.45	2135.37	1985.83	2074.88	78.755
CCNA_01297	CC1239	811.344	831.739	869.271	837.451	29.3828
CCNA_01298	CC1240	131800	117177	141461	130146	12225.9
CCNA_01299	CC1241	201.56	224.438	206.613	210.87	12.0184
CCNA_01300	CC1242	293.296	336.68	244.09	291.355	46.3256
CCNA_01301	CC1243	337.692	302.4	293.491	311.194	23.3757
CCNA_01302	CC1244	386.089	484.16	430.019	433.423	49.1241
CCNA_01303	CC1245	1767.38	1796.7	1913.56	1825.88	77.3366
CCNA_01304	CC1246	486.12	0	0	162.04	280.662
CCNA_01305	CC1247	47882.2	45635	58298.2	50605.1	6756.49
CCNA_01306	CC1248	38307.5	35433.8	30478.5	34739.9	3960.34
CCNA_01307	CC1249	34789.7	33841.5	35105.5	34578.9	657.794
CCNA_01308	CC1250	32567.2	29300.8	31107.4	30991.8	1636.31
CCNA_01309	CC1251	33209.2	32853.1	32241.3	32767.9	489.564
CCNA_01310	CC1252	37781.8	29903.8	35260.3	34315.3	4023.11
CCNA_01311	CC1253	24456.7	17886.5	20085.9	20809.7	3344.36
CCNA_01312	CC1254	41161.7	42201.5	43141.1	42168.1	990.112
CCNA_01313	CC1255	33702	38638.3	35318.6	35886.3	2516.62
CCNA_01314	CC1256	31887.9	27522.5	25606.9	28339.1	3219.15
CCNA_01315	CC1257	46618.4	38256	42989.4	42621.3	4193.35
CCNA_01316	CC1258	52494.3	65756.3	50173.6	56141.4	8407.21
CCNA_01317	CC1259	36837.5	31328.8	32305.6	33490.6	2939.34
CCNA_01318	CC1260	37647.1	34486.3	43758.9	38630.8	4713.94
CCNA_01319	CC1261	34378.1	23002.2	29645.8	29008.7	5714.66
CCNA_01320	CC1262	31166.9	30611.6	30983.2	30920.5	282.897
CCNA_01321	CC1263	40962.7	44684.6	38344.8	41330.7	3185.86
CCNA_01322	CC1264	34692.1	43373.4	34992.3	37685.9	4927.79
CCNA_01323	CC1265	33311.8	41814.6	37285.9	37470.8	4254.43
CCNA_01324	CC1266	17644.9	15587.1	16824.1	16685.4	1035.87
CCNA_01325	CC1267	34017	38031.1	37346.4	36464.8	2147.36
CCNA_01326	CC1268	4586.4	4260.74	4801.08	4549.4	272.063
CCNA_01327	CC1269	9788.84	10518.3	11598.4	10635.2	910.405
CCNA_01328	CC1270	42150.8	36988.3	30774.5	36637.9	5696.22
CCNA_01329	CC1271	43009.9	48202.5	56918	49376.8	7028.05
CCNA_01330	CC1272	27194.7	24292.2	27648.5	26378.4	1820.97
CCNA_01332	CC1273	37677.8	31950.9	42880.2	37503	5466.75
CCNA_01333	CC1274	0	0	0	0	0
CCNA_01334	CC1275	248.624	269.557	306.359	274.847	29.2288
CCNA_01335	CC1276	290.245	311.22	310.35	303.938	11.8664
CCNA_01336	CC1277	22.8046	0	0	7.60153	13.1662
CCNA_01337	CC1278	47.7309	46.5124	0	31.4144	27.2125
CCNA_01338	CC1279	490.968	470.859	313.493	425.107	97.1817
CCNA_01339	CC1280	46.7679	0	0	15.5893	27.0014
CCNA_01340	CC1281	231.015	169.704	220.377	207.032	32.7615
CCNA_01341	CC1282	1466.19	1518.33	1555.23	1513.25	44.7323
CCNA_01342	CC1283	236.762	221.088	231.23	229.694	7.9492
CCNA_01343	CC1284	405.27	466.781	278.335	383.462	96.0972
CCNA_01344	CC1285	1075.43	1568.51	1064.23	1236.06	287.968
CCNA_01345	CC1286	215.401	315.437	315.147	281.995	57.6718
CCNA_01346	CC1287	1342.1	735.291	905.415	994.268	313.01
CCNA_01347	CC1288	1165.68	1252.1	1121.26	1179.68	66.5351
CCNA_01348	CC1290	568.212	469.159	537.568	524.98	50.712
CCNA_01349	CC1291	0	0	0	0	0
CCNA_01350	CC1292	0	0	0	0	0
CCNA_01351	CC1293	911.232	1045.96	1055.49	1004.23	80.6748
CCNA_01352	CC1294	775.732	784.696	807.047	789.158	16.1276
CCNA_01353	CC1295	418.699	361.556	342.949	374.401	39.4748
CCNA_01354	CC1296	272.863	279.947	226.266	259.692	29.1637
CCNA_01355	CC1297	275.624	254.365	286.21	272.066	16.2175
CCNA_01356	CC1298	48.2881	48.7654	0	32.3512	28.018
CCNA_01357	CC1299	65.2614	54.535	36.7092	52.1685	14.4225
CCNA_01358	CC1300	233.379	214.461	276.36	241.4	31.7192
CCNA_01359	CC1301	146.491	92.7812	0	79.7574	74.1088
CCNA_01360	CC1302	191.779	195.376	237.651	208.269	25.5093
CCNA_01361	CC1303	153.24	0	0	51.0799	88.4729
CCNA_01362	CC1304	151.855	129.577	0	93.8108	82.0026
CCNA_01363	CC1305	44.707	74.0482	0	39.5851	37.2889
CCNA_01364	CC1306	539.856	629.884	621.083	596.941	49.6327
CCNA_01365	CC1307	5264.2	5494.93	5145.62	5301.59	177.632
CCNA_01366	CC1308	1006.27	939.955	1008.7	984.975	39.0076
CCNA_01367	CC1309	910.648	1005.81	1032.7	983.053	64.1289
CCNA_01368	CC1310	2213.61	2068.17	1970.33	2084.04	122.415
CCNA_01369	CC1311	1479.8	1337.3	1535.21	1450.77	102.099
CCNA_01371	No_ref	8310.36	7926.57	6936.36	7724.43	708.952
CCNA_01372	CC1313	984.157	1115.91	966.32	1022.13	81.7039
CCNA_01373	No_ref	485.43	395.072	403.227	427.909	49.9805
CCNA_01374	CC1314	123.08	141.615	162.849	142.514	19.8998
CCNA_01375	CC1315	5689.3	5990.6	6743.64	6141.18	543.059
CCNA_01376	CC1316	905.82	817.851	1131.32	951.664	161.685
CCNA_01377	No_ref	2032.2	1700.92	1808.98	1847.37	168.946
CCNA_01378	CC1317	4993.28	5073.6	4373.88	4813.59	382.906
CCNA_01379	CC1318	3927.25	4424.81	3880.21	4077.43	301.764
CCNA_01380	CC1319	7985.62	8516.4	8213.75	8238.59	266.261
CCNA_01381	CC1320	2418.81	2275.93	2267.07	2320.6	85.1642
CCNA_01382	CC1321	270.682	216.087	208.187	231.652	34.0309
CCNA_01383	CC1322	188.343	0	0	62.7811	108.74
CCNA_01384	CC1323	467.451	570.354	454.28	497.362	63.5556
CCNA_01385	CC1324	201.351	214.103	194.292	203.249	10.0407
CCNA_01386	CC1325	2880.38	2968.34	3027.53	2958.75	74.041
CCNA_01387	CC1326	400.7	490.449	423.159	438.103	46.7036
CCNA_01388	CC1327	143.92	158.592	0	100.837	87.6352
CCNA_01389	CC1328	29.6344	0	0	9.87814	17.1094
CCNA_01390	CC1329	381.908	351.091	366.765	366.588	15.4094
CCNA_01391	CC1330	86.1459	104.008	80.0285	90.0609	12.4601
CCNA_01392	CC1331	520.988	778.437	705.973	668.466	132.759
CCNA_01393	CC1332	982.184	972.076	849.386	934.549	73.9261
CCNA_01394	CC1333	416.554	372.461	338.841	375.952	38.9742
CCNA_01395	CC1334	2538.27	2584.45	2823.05	2648.59	152.846
CCNA_01396	CC1335	595.27	649.838	687.266	644.125	46.2635
CCNA_01397	CC1336	451.255	555.531	481.977	496.254	53.5839
CCNA_01398	CC1337	517.034	409.044	475.423	467.167	54.4663
CCNA_01399	CC1338	3852.45	3932.51	3688.2	3824.39	124.549
CCNA_01400	CC1339	6876.58	8358.1	6683.09	7305.93	916.334
CCNA_01403	CC1341	2294.08	2469.33	2291.54	2351.65	101.92
CCNA_01404	CC1342	2320.49	2394.69	2129.63	2281.6	136.738
CCNA_01405	CC1343	1557.25	1293.94	1662.42	1504.54	189.814
CCNA_01406	CC1344	10919.1	9402.38	11323.1	10548.2	1012.67
CCNA_01407	CC1345	379.27	369.884	342.703	363.952	18.991
CCNA_01408	CC1346	78.4693	0	0	26.1564	45.3043
CCNA_01409	CC1347	608.559	631.081	625.897	621.846	11.7953
CCNA_01410	CC1348	43.3697	62.4311	0	35.2669	31.9946
CCNA_01412	CC1350	514.659	486.996	519.439	507.031	17.515
CCNA_01413	CC1351	281.775	241.681	238.891	254.116	23.9943
CCNA_01414	CC1352	475.235	455.591	410.659	447.162	33.1028
CCNA_01415	CC1353	3819.71	3891.37	3597.83	3769.64	153.039
CCNA_01416	CC1354	869.543	873.291	1040.75	927.863	97.7846
CCNA_01417	CC1355	2650.56	2535.27	3128.29	2771.37	314.43
CCNA_01418	CC1356	15889.1	15180.1	17645.1	16238.1	1269.05
CCNA_01419	CC1357	7099.46	7556.62	7039.76	7231.94	282.753
CCNA_01420	CC1358	1492.99	1387.49	2217.31	1699.26	451.732
CCNA_01421	CC1359	5106.18	6313.92	5017.81	5479.3	724.15
CCNA_01422	CC1360	2359.57	1997.63	2161.55	2172.92	181.241
CCNA_01423	CC1361	1431.21	1322.72	1155.5	1303.14	138.895
CCNA_01424	CC1362	856.344	922.427	933.537	904.103	41.7315
CCNA_01425	CC1363	251.537	275.111	252.34	259.663	13.3845
CCNA_01426	CC1364	493.851	556.377	505.068	518.432	33.3365
CCNA_01427	CC1365	4920.86	4745.66	4319.03	4661.85	309.544
CCNA_01429	CC1366	2929.13	3398.09	2843.37	3056.86	298.601
CCNA_01430	CC1367	2030.76	1588.35	1768.12	1795.74	222.497
CCNA_01431	CC1368	1507.61	1570.06	1558.27	1545.32	33.1799
CCNA_01432	CC1369	1390.54	1340.9	1475.38	1402.27	68.0047
CCNA_01433	CC1370	8516.51	9089.12	8320.14	8641.92	399.538
CCNA_01434	CC1371	295.921	271.165	227.186	264.757	34.8123
CCNA_01435	CC1372	1408.3	1124.85	1064.55	1199.23	183.55
CCNA_01437	No_ref	838.377	1004.25	910.559	917.729	83.1693
CCNA_01438	CC1374	1589.4	1720.75	1777.3	1695.82	96.4018
CCNA_01439	CC1375	438.146	548.755	415.257	467.386	71.3909
CCNA_01440	CC1376	39418.7	40730.7	41041.6	40397	861.365
CCNA_01441	CC1377	29025.7	27556.7	24747.3	27109.9	2173.91
CCNA_01442	CC1378	1327.22	1374.26	1505.55	1402.34	92.4255
CCNA_01443	CC1379	1884.84	1810.44	2134.33	1943.2	169.647
CCNA_01444	CC1380	1279.7	1181.56	1050.79	1170.68	114.839
CCNA_01445	CC1381	1715.43	2161.38	1899.68	1925.5	224.094
CCNA_01446	CC1382	2224.8	1888.46	2060.68	2057.98	168.189
CCNA_01447	CC1383	3806.02	4247.4	4337.53	4130.32	284.44
CCNA_01448	CC1384	1609.61	1902.35	1637.54	1716.5	161.557
CCNA_01449	CC1385	1344.51	1532.46	1299.8	1392.26	123.46
CCNA_01450	CC1386	183.401	268.054	194.182	215.212	46.0787
CCNA_01451	CC1387	587.9	732.72	605.211	641.943	79.0896
CCNA_01452	CC1388	1190.4	987.62	1118.56	1098.86	102.814
CCNA_01453	CC1389	15025.4	14631.5	13651.1	14436	707.692
CCNA_01457	CC1391	316.18	0	0	105.393	182.547
CCNA_01458	CC1392	129.14	0	0	43.0466	74.5588
CCNA_01459	CC1393	26.6083	0	0	8.86942	15.3623
CCNA_01460	No_ref	199.008	0	0	66.3359	114.897
CCNA_01461	CC1395	104.151	0	0	34.7171	60.1318
CCNA_01462	CC1396	98.0224	68.5917	60.5578	75.724	19.7244
CCNA_01463	CC1397	550.61	610.458	650.751	603.94	50.3877
CCNA_01464	CC1398	7372.79	7443.83	8956.95	7924.52	894.81
CCNA_01465	CC1399	454.812	527.716	466.671	483.067	39.1196
CCNA_01466	CC1400	0	0	0	0	0
CCNA_01467	CC1401	0	0	0	0	0
CCNA_01468	CC1402	19.7404	0	0	6.58012	11.3971
CCNA_01469	CC1403	18.9626	0	0	6.32088	10.9481
CCNA_01470	CC1404	22.1722	0	0	7.39073	12.8011
CCNA_01471	CC1405	0	0	0	0	0
CCNA_01472	CC1406	0	0	0	0	0
CCNA_01473	CC1407	6.96727	0	0	2.32242	4.02255
CCNA_01474	CC1408	71.1099	0	0	23.7033	41.0553
CCNA_01475	CC1409	0	0	0	0	0
CCNA_01476	CC1410	0	0	0	0	0
CCNA_01477	CC1411	11.1548	0	0	3.71827	6.44023
CCNA_01478	CC1412	469.458	372.417	340.426	394.1	67.1936
CCNA_01479	CC1413	347.896	290.633	374.326	337.618	42.7825
CCNA_01480	CC1414	6884.11	6035.55	8796.84	7238.83	1414.41
CCNA_01481	CC1415	186.546	223.907	187.115	199.189	21.4077
CCNA_01483	No_ref	270.471	0	0	90.157	156.156
CCNA_01484	CC1417	46.9754	0	0	15.6585	27.1212
CCNA_01485	CC1418	267.282	355.793	253.302	292.126	55.5789
CCNA_01486	CC1419	187.961	200.481	254.765	214.402	35.5113
CCNA_01487	CC1420	221.584	212.494	168.191	200.757	28.5662
CCNA_01488	CC1421	243.035	239.066	274.343	252.148	19.3238
CCNA_01489	CC1422	451.394	493.254	445.847	463.498	25.9175
CCNA_01490	CC1423	620.762	717.228	698.87	678.953	51.2241
CCNA_01491	CC1424	431.127	352.722	486.381	423.41	67.1625
CCNA_01492	CC1425	1123.3	1084.45	1235.44	1147.73	78.4071
CCNA_01493	CC1426	885.525	715.386	840.863	813.925	88.2106
CCNA_01494	CC1427	219.338	294.476	213.819	242.544	45.0588
CCNA_01495	CC1428	25.1056	56.1907	0	27.0987	28.1483
CCNA_01496	CC1429	2698.24	2909.62	2700.12	2769.33	121.503
CCNA_01497	CC1430	932.164	754.661	768.191	818.339	98.8074
CCNA_01498	CC1431	31.0052	0	0	10.3351	17.9009
CCNA_01499	CC1432	108.522	72.4376	83.8915	88.2836	18.4386
CCNA_01500	CC1433	245.906	359.84	279.221	294.989	58.5809
CCNA_01501	CC1434	0	0	0	0	0
CCNA_01502	CC1436	395.301	467.909	515.14	459.45	60.3652
CCNA_01503	CC1435	0	0	0	0	0
CCNA_01504	CC1437	124.621	90.7332	102.473	105.942	17.2082
CCNA_01505	CC1438	2837.66	2836.2	3098.79	2924.22	151.185
CCNA_01506	CC1439	178.285	207.148	256.419	213.95	39.5086
CCNA_01507	CC1440	77.7027	0	0	25.9009	44.8617
CCNA_01508	CC1441	622.164	488.021	668.663	592.949	93.7974
CCNA_01509	CC1442	1054.15	974.253	960.283	996.229	50.6466
CCNA_01510	CC1443	9.65926	0	0	3.21975	5.57678
CCNA_01511	CC1444	62.9072	0	93.7824	52.2299	47.7942
CCNA_01512	CC1445	93.7074	0	0	31.2358	54.102
CCNA_01513	CC1446	0	0	0	0	0
CCNA_01514	CC1447	0	0	0	0	0
CCNA_01515	CC1448	25.7217	0	0	8.57392	14.8505
CCNA_01516	CC1449	1085.93	1202.98	1166.12	1151.68	59.8459
CCNA_01517	CC1450	291.311	353.411	275.116	306.613	41.3291
CCNA_01519	CC1452	547.264	529.304	622.753	566.44	49.5883
CCNA_01520	CC1453	1033.31	937.255	1037.48	1002.68	56.7
CCNA_01521	CC1454	1083.36	1154.72	888.926	1042.33	137.562
CCNA_01522	CC1455	462.697	538.502	539.99	513.73	44.2021
CCNA_01523	CC1456	14.4166	0	0	4.80552	8.3234
CCNA_01524	CC1457	591.273	559.799	602.618	584.563	22.1839
CCNA_01525	CC1458	5894.68	4747.9	6387.15	5676.58	841.108
CCNA_01526	CC1459	7340.67	8072.43	8636.39	8016.5	649.672
CCNA_01527	CC1460	12776.3	9876.97	12333	11662.1	1561.78
CCNA_01528	CC1461	10639.2	8555.59	9582.86	9592.54	1041.82
CCNA_01529	CC1462	3369.3	2941.38	3766.55	3359.08	412.679
CCNA_01530	CC1463	3670.61	3332.85	3389.36	3464.27	180.917
CCNA_01531	CC1464	1897.07	2262.03	1910.89	2023.33	206.831
CCNA_01532	CC1465	622.577	665.922	588.817	625.772	38.6516
CCNA_01533	CC1466	1760.21	2293.69	1744.23	1932.71	312.721
CCNA_01534	CC1467	2969	2688.57	3253.73	2970.43	282.585
CCNA_01535	CC1468	13259.4	13256	14002.6	13506	430.099
CCNA_01536	CC1469	5053.57	4939.33	4829.74	4940.88	111.921
CCNA_01537	CC1470	40.3084	0	0	13.4361	23.272
CCNA_01538	CC1471	6791.65	6395.84	6596.44	6594.64	197.909
CCNA_01539	CC1472	564.384	426.716	547.996	513.032	75.1993
CCNA_01541	CC1474	75.3716	69.7602	0	48.3772	41.9898
CCNA_01542	CC1475	283.402	228.584	227.28	246.422	32.0319
CCNA_01543	CC1476	610.77	671.344	578.885	620.333	46.9653
CCNA_01545	CC1477	198.969	210.673	211.462	207.034	6.99589
CCNA_01546	CC1478	812.379	808.101	662.709	761.063	85.2037
CCNA_01547	CC1480	1894.22	1818.32	1948.8	1887.11	65.5274
CCNA_01548	CC1481	141.931	193.779	102.204	145.972	45.9212
CCNA_01549	CC1482	2883.48	2536.58	2468.93	2629.67	222.399
CCNA_01550	CC1483	3567.59	3514.9	3607.09	3563.19	46.251
CCNA_01551	CC1484	1096.22	1278.38	2170.43	1515.01	574.872
CCNA_01552	CC1485	926.484	1075.46	907.445	969.796	92.0001
CCNA_01553	CC1486	210.416	152.754	0	121.057	108.73
CCNA_01554	CC1487	142.356	78.323	103.988	108.222	32.2258
CCNA_01555	CC1488	26.7336	0	0	8.91119	15.4346
CCNA_01556	CC1489	1626.92	1440.21	1607.11	1558.08	102.559
CCNA_01557	CC1490	136.497	92.1757	96.5215	108.398	24.4311
CCNA_01558	CC1491	902.842	731.425	846.979	827.082	87.4239
CCNA_01559	CC1492	430.692	359.914	446.682	412.429	46.177
CCNA_01560	CC1493	5704.53	6318.78	5699.33	5907.55	356.153
CCNA_01561	CC1494	0	0	0	0	0
CCNA_01562	CC1495	15064.3	16302.8	16160.8	15842.6	677.798
CCNA_01563	CC1496	12194.3	12754	12401.7	12450	282.974
CCNA_01566	CC1498	1524.39	1000.57	1206.3	1243.76	263.911
CCNA_01567	CC1499	777.199	909.241	777.914	821.451	76.0292
CCNA_01568	CC1500	525.59	424.163	507.858	485.87	54.1708
CCNA_01569	CC1501	55.5156	100.656	0	52.0572	50.4171
CCNA_01570	CC1502	55.7696	71.4504	55.8055	61.0085	9.04301
CCNA_01571	CC1503	614.357	795.386	706.917	705.553	90.5224
CCNA_01572	CC1504	36.8925	0	0	12.2975	21.2999
CCNA_01573	CC1505	276.566	262.859	0	179.808	155.869
CCNA_01574	CC1506	413.683	402.846	399.068	405.199	7.58637
CCNA_01575	CC1507	3905.4	4002.99	3618.3	3842.23	199.975
CCNA_01576	CC1508	180.894	173.321	102.881	152.366	43.0215
CCNA_01577	CC1509	43.5692	0	0	14.5231	25.1547
CCNA_01578	CC1510	817.707	892.748	1057.53	922.663	122.68
CCNA_01579	CC1511	569.922	697.905	590.892	619.573	68.6429
CCNA_01580	CC1512	2061.79	2635.74	2547.35	2414.96	309.029
CCNA_01581	CC1513	1270.15	1617.52	1039.29	1308.99	291.065
CCNA_01582	CC1514	40.6295	0	0	13.5432	23.4575
CCNA_01583	CC1515	6273.51	6035.83	5520.48	5943.27	384.952
CCNA_01584	CC1516	542.009	518.884	473.885	511.593	34.6421
CCNA_01585	CC1517	44927.5	44725.5	43712.5	44455.2	651.096
CCNA_01586	CC1518	14811.3	16905.7	15596.9	15771.3	1058.03
CCNA_01587	CC1519	5178.27	5213.65	4377.03	4922.98	473.143
CCNA_01588	CC1520	5412.42	6631.25	5535.39	5859.68	671.016
CCNA_01589	CC1521	258.726	299.554	171.506	243.262	65.4101
CCNA_01590	CC1522	463.256	426.268	472.412	453.979	24.431
CCNA_01591	CC1523	297.259	428.239	412.701	379.4	71.5588
CCNA_01592	CC1524	5349.96	4430.56	5223.26	5001.26	498.28
CCNA_01593	CC1525	1159.42	1330.3	1253.04	1247.59	85.5701
CCNA_01594	CC1526	1244.85	1444.39	1133.56	1274.27	157.485
CCNA_01595	CC1527	44.5111	0	0	14.837	25.6985
CCNA_01596	CC1528	424.487	433.753	288.513	382.251	81.3119
CCNA_01597	No_ref	753.173	835.999	587.135	725.436	126.729
CCNA_01598	CC1529	174.588	222.927	173.042	190.186	28.3652
CCNA_01599	CC1530	1177.77	1895.69	1190.71	1421.39	410.806
CCNA_01600	CC1531	168.716	158.484	184.737	170.646	13.2326
CCNA_01601	CC1532	8949.23	8184.22	8401.46	8511.64	394.227
CCNA_01602	CC1533	1226.68	1383.77	1147.54	1252.66	120.24
CCNA_01603	CC1534	8086.78	7874.68	8011.29	7990.92	107.506
CCNA_01604	CC1535	31.839	0	0	10.613	18.3823
CCNA_01605	CC1536	278.045	305.871	0	194.639	169.135
CCNA_01606	CC1537	80.4875	44.7508	0	41.7461	40.3278
CCNA_01607	CC1538	431.465	585.052	449.537	488.685	83.9444
CCNA_01608	CC1539	10.4728	0	0	3.49094	6.04649
CCNA_01609	CC1540	60.3009	75.5647	110.896	82.2538	25.9523
CCNA_01610	CC1541	5178.64	5114.34	4670.98	4987.99	276.411
CCNA_01611	CC1542	259.534	235.501	267.861	254.299	16.803
CCNA_01612	CC1543	6498.78	5876.49	5732.7	6035.99	407.183
CCNA_01613	CC1544	728.56	1032.74	925.719	895.672	154.298
CCNA_01614	CC1545	363.465	298.432	265.167	309.021	49.9972
CCNA_01615	CC1546	357.565	361.379	305.74	341.561	31.0808
CCNA_01616	CC1547	365.275	364.245	355.68	361.734	5.26751
CCNA_01617	CC1548	24.1837	0	0	8.06124	13.9625
CCNA_01618	CC1549	402.433	656.045	503.636	520.705	127.665
CCNA_01619	CC1550	932.679	1123.57	1226.61	1094.29	149.138
CCNA_01620	CC1551	155.783	210.518	258.645	208.315	51.4662
CCNA_01621	CC1552	19167	16735	18030.8	17977.6	1216.91
CCNA_01622	CC1553	727.261	715.229	583.365	675.285	79.8323
CCNA_01623	CC1554	486.693	523.26	693.739	567.897	110.505
CCNA_01624	CC1555	2865.88	3167.15	2910.98	2981.34	162.493
CCNA_01625	CC1556	242.041	178.453	216.971	212.488	32.03
CCNA_01626	CC1557	1011.03	982.47	927.739	973.748	42.3273
CCNA_01627	CC1558	468.476	529.042	436.345	477.954	47.0696
CCNA_01628	No_ref	112.095	0	0	37.3648	64.7178
CCNA_01629	CC1559	1695.27	1430.57	1616.38	1580.74	135.902
CCNA_01630	CC1560	349.57	459.908	282.792	364.09	89.4464
CCNA_01632	No_ref	331.548	255.916	273.954	287.139	39.5023
CCNA_01633	CC1562	1160.7	1239.63	1045.58	1148.64	97.588
CCNA_01634	CC1563	347.785	400.122	321.91	356.606	39.8454
CCNA_01635	CC1564	58.3465	0	0	19.4488	33.6863
CCNA_01636	CC1565	1566.73	1535.46	1556.34	1552.85	15.9238
CCNA_01637	CC1566	1042.75	1107.83	995.735	1048.77	56.2868
CCNA_01638	CC1567	401.551	402.737	364.312	389.533	21.8506
CCNA_01639	CC1568	189.329	191.437	152.275	177.681	22.0267
CCNA_01640	CC1569	214.068	176.748	160.69	183.835	27.3856
CCNA_01641	CC1570	164.558	137.051	166.056	155.888	16.3306
CCNA_01642	CC1571	521.458	517.321	496.068	511.616	13.6223
CCNA_01643	CC1572	368.849	413.519	509.803	430.724	72.0347
CCNA_01644	CC1573	813.301	741.694	892.67	815.888	75.5212
CCNA_01645	CC1574	1545.1	1962.65	1584.61	1697.45	230.512
CCNA_01646	CC1575	916.677	921.845	933.267	923.929	8.48931
CCNA_01647	CC1576	423.617	566.122	495.637	495.125	71.254
CCNA_01648	CC1577	543.294	578.957	521.052	547.767	29.2103
CCNA_01649	CC1578	185.594	151.421	229.339	188.785	39.057
CCNA_01650	CC1579	4929.3	4494.92	4518.4	4647.54	244.29
CCNA_01651	CC1580	1642.89	1651.27	1711.7	1668.62	37.54
CCNA_01652	CC1581	1522.26	1558.94	1751.74	1610.98	123.272
CCNA_01653	CC1582	3304.93	3556.5	3553.08	3471.51	144.267
CCNA_01654	CC1583	1337.09	1310.82	1306.92	1318.28	16.4105
CCNA_01655	CC1584	13119.2	14905.3	15544.7	14523	1257.11
CCNA_01656	CC1585	485.272	546.349	550.042	527.221	36.3761
CCNA_01657	CC1586	437.993	400.834	513.675	450.834	57.5064
CCNA_01658	CC1587	775.659	741.008	623.457	713.375	79.7747
CCNA_01659	CC1588	634.715	637.425	714.85	662.33	45.5034
CCNA_01660	CC1589	554.483	583.2	671.159	602.947	60.7933
CCNA_01663	CC1591	0	0	0	0	0
CCNA_01664	CC1592	13.1756	0	0	4.39185	7.60691
CCNA_01665	CC1593	261.792	333.792	286.996	294.193	36.5359
CCNA_01666	CC1594	79.0813	88.7863	67.3834	78.417	10.7169
CCNA_01667	CC1595	170.857	201.621	221.81	198.096	25.6587
CCNA_01668	CC1596	589.243	767.437	559.035	638.572	112.618
CCNA_01669	CC1597	682.863	913.505	684.404	760.257	132.719
CCNA_01670	CC1598	1660.15	1967.53	1470.42	1699.37	250.867
CCNA_01671	CC1599	796.62	1006.97	1391.66	1065.08	301.75
CCNA_01672	CC1600	368.074	326.366	221.92	305.453	75.2878
CCNA_01673	CC1601	214.532	213.054	187.854	205.146	14.9939
CCNA_01674	CC1602	248.5	222.414	214.537	228.483	17.7762
CCNA_01675	CC1603	420.375	376.699	416.512	404.529	24.1785
CCNA_01676	CC1604	264.416	284.236	242.087	263.58	21.087
CCNA_01677	CC1605	631.583	646.924	694.204	657.57	32.64
CCNA_01678	CC1606	644.454	759.506	749.043	717.668	63.6204
CCNA_01679	CC1607	715.693	801.003	757.18	757.959	42.6605
CCNA_01680	CC1608	270.12	297.067	254.388	273.858	21.5832
CCNA_01681	CC1609	396.772	435.495	444.843	425.703	25.4878
CCNA_01682	CC1610	110.76	139.782	120.489	123.677	14.7713
CCNA_01683	CC1611	34.1707	30.3244	33.7895	32.7615	2.11922
CCNA_01684	CC1612	72.1348	89.3407	65.4264	75.634	12.3352
CCNA_01685	CC1613	1184.95	1731.4	1245.13	1387.16	299.632
CCNA_01686	CC1614	329.272	319.841	281.101	310.071	25.5281
CCNA_01687	CC1615	706.676	611.855	717.61	678.714	58.1589
CCNA_01688	CC1616	274.652	425.08	298.816	332.849	80.7826
CCNA_01689	CC1617	4121.64	4517.56	4072.24	4237.15	244.099
CCNA_01690	CC1618	637.462	579.81	630.868	616.047	31.5547
CCNA_01691	CC1619	745.187	906.563	635.113	762.288	136.53
CCNA_01692	CC1620	3570.04	3611.56	3930.98	3704.19	197.497
CCNA_01693	CC1621	118.402	85.4997	0	67.9674	61.1173
CCNA_01694	CC1622	0	0	0	0	0
CCNA_01695	CC1623	66.0846	45.9945	49.6407	53.9066	10.7029
CCNA_01696	CC1624	30.0072	0	0	10.0024	17.3247
CCNA_01697	CC1625	64.1251	103.103	0	55.7428	52.0602
CCNA_01698	CC1626	1093.04	1197.69	1120.03	1136.92	54.3303
CCNA_01699	CC1627	108.43	168.039	128.409	134.96	30.3397
CCNA_01700	CC1628	105.995	107.531	90.1159	101.214	9.64195
CCNA_01701	CC1629	193.682	175.722	233.323	200.909	29.4727
CCNA_01702	CC1630	65.8137	0	0	21.9379	37.9976
CCNA_01703	CC1631	93.6378	181.878	137.809	137.775	44.1203
CCNA_01704	CC1632	3305.19	3443.51	3320.97	3356.56	75.7143
CCNA_01705	CC1633	246.624	276.397	195.594	239.538	40.8649
CCNA_01706	CC1634	312.967	333.626	304.928	317.174	14.8043
CCNA_01707	CC1635	305.424	449.655	284.811	346.63	89.8158
CCNA_01708	CC1636	1385.23	1274.87	1375.36	1345.15	61.0644
CCNA_01709	CC1637	109.132	0	0	36.3773	63.0074
CCNA_01710	CC1638	138.497	132.5	83.7629	118.253	30.0196
CCNA_01711	CC1639	458.57	415.929	364.51	413.003	47.0981
CCNA_01712	CC1640	306.965	816.689	415.349	513.001	268.527
CCNA_01713	CC1641	589.164	463.29	354.735	469.063	117.321
CCNA_01714	CC1642	1297.77	1678.72	1758.07	1578.18	246.066
CCNA_01715	CC1643	1184.42	1122.97	1002.56	1103.32	92.5059
CCNA_01716	CC1644	1183.26	1678.56	1207.52	1356.45	279.225
CCNA_01717	CC1645	1512.27	1225.72	1505.61	1414.53	163.552
CCNA_01718	CC1646	90.4863	154.151	0	81.5459	77.4636
CCNA_01719	CC1647	297.107	441.692	390.61	376.47	73.322
CCNA_01721	CC1649	479.678	416.164	531.921	475.921	57.9696
CCNA_01722	CC1650	886.16	1144.86	928.102	986.374	138.846
CCNA_01723	CC1651	751.693	1026.27	874.155	884.038	137.553
CCNA_01724	CC1652	5548.36	5840.42	5690.43	5693.07	146.047
CCNA_01725	CC1653	3190.74	3274.21	3398.41	3287.79	104.497
CCNA_01726	CC1654	914.669	868.092	879.855	887.539	24.2203
CCNA_01727	CC1655	793.596	823.15	791.835	802.861	17.5934
CCNA_01728	CC1656	1189.22	1467.52	1289.47	1315.4	140.949
CCNA_01729	CC1657	597.828	411.996	413.29	474.371	106.918
CCNA_01730	CC1658	2733.33	2745.18	2607	2695.17	76.5857
CCNA_01731	CC1659	466.512	536.526	639.753	547.597	87.1495
CCNA_01732	CC1660	412.894	498.529	405.382	438.935	51.7466
CCNA_01733	CC1661	379.492	490.562	463.641	444.565	57.9403
CCNA_01734	CC1662	188.898	193.678	206.366	196.314	9.02771
CCNA_01735	CC1663	9.34303	0	0	3.11434	5.3942
CCNA_01736	CC1664	67.3492	235.049	218.135	173.511	92.3271
CCNA_01737	CC1665	508.872	404.461	386.559	433.298	66.0588
CCNA_01738	CC1666	9738.48	9698.25	9459.16	9631.96	150.997
CCNA_01739	CC1667	32066.9	36260.4	36151.1	34826.2	2390.18
CCNA_01740	CC1668	27358.6	24294.4	21452.9	24368.6	2953.55
CCNA_01741	CC1669	33797.2	31793.5	31104.6	32231.8	1398.76
CCNA_01742	CC1670	1289.88	1447.96	1355.64	1364.49	79.4131
CCNA_01743	CC1671	8.28512	0	0	2.76171	4.78342
CCNA_01744	CC1672	53.3269	0	0	17.7756	30.7883
CCNA_01745	CC1673	5481.27	5066.45	5970.51	5506.07	452.543
CCNA_01746	CC1674	5668.06	5420.26	4905.31	5331.21	389.096
CCNA_01747	CC1675	6151.89	5661.66	6016	5943.18	253.099
CCNA_01748	CC1676	610.448	681.311	657.117	649.625	36.0202
CCNA_01749	CC1677	91311.8	77752.9	98920.4	89328.4	10722.2
CCNA_01750	CC1678	6066.91	6204.26	6155.84	6142.34	69.6621
CCNA_01751	CC1679	1314.79	1234	1383.3	1310.7	74.7332
CCNA_01752	CC1680	610.914	748.361	536.485	631.92	107.489
CCNA_01753	CC1681	1122.98	1297.55	1692.36	1370.97	291.704
CCNA_01754	CC1682	760.898	1144.84	668.87	858.204	252.466
CCNA_01755	CC1683	200.088	226.627	146.339	191.018	40.9052
CCNA_01756	CC1684	190.294	0	0	63.4314	109.866
CCNA_01757	CC1685	664.831	727.737	604.414	665.66	61.6658
CCNA_01758	CC1686	369.164	464.011	376.943	403.373	52.658
CCNA_01759	CC1688	3594.35	3784.72	3465.85	3614.97	160.434
CCNA_01760	CC1689	1387.04	1445.78	1419.92	1417.58	29.4424
CCNA_01761	CC1690	446.682	423.035	415.41	428.376	16.3054
CCNA_01762	CC1691	623.033	669.505	767.947	686.828	73.9936
CCNA_01763	CC1692	3745.67	4402.53	4106.43	4084.88	328.964
CCNA_01764	CC1693	407.058	497.13	343.13	415.773	77.3689
CCNA_01765	CC1694	731.662	932.844	824.613	829.706	100.687
CCNA_01766	CC1695	5574.84	4900.33	5022.63	5165.93	359.365
CCNA_01767	CC1696	620.492	554.652	640.191	605.112	44.7953
CCNA_01768	CC1697	905.04	1031.33	994.989	977.12	65.0145
CCNA_01769	CC1698	526.542	556.513	560.246	547.767	18.4758
CCNA_01770	CC1699	37186.7	33923.4	42563.6	37891.2	4363.01
CCNA_01771	No_ref	0	0	0	0	0
CCNA_01772	No_ref	54.2785	0	0	18.0928	31.3377
CCNA_01773	CC1701	700.141	684.354	774.716	719.737	48.2631
CCNA_01774	CC1702	511.324	767.301	528.157	602.261	143.177
CCNA_01775	CC1703	3513.3	3512.53	3283.64	3436.49	132.37
CCNA_01776	CC1704	3317.4	3528.45	3502.39	3449.41	115.067
CCNA_01777	CC1705	380.17	354.515	375.491	370.059	13.6633
CCNA_01778	CC1706	288.98	297.9	234.126	273.669	34.5343
CCNA_01779	CC1707	4691.03	2977.08	4153.45	3940.52	876.59
CCNA_01780	CC1708	471.08	559.403	483.857	504.78	47.7346
CCNA_01781	CC1709	37.6381	0	0	12.546	21.7304
CCNA_01782	CC1710	645.265	730.964	732.549	702.926	49.9424
CCNA_01783	CC1711	347.563	497.954	353.513	399.677	85.1623
CCNA_01784	CC1712	1250.08	1275.18	1974.21	1499.83	411.023
CCNA_01785	CC1713	580.256	493.186	713.196	595.546	110.799
CCNA_01786	CC1715	253.086	381.834	244.353	293.091	76.9774
CCNA_01787	CC1716	7.22773	0	0	2.40924	4.17293
CCNA_01788	CC1717	0	0	0	0	0
CCNA_01789	CC1718	572.862	629.879	477.975	560.239	76.7344
CCNA_01790	CC1719	7837	8424.69	8383.3	8215	328.008
CCNA_01791	CC1720	2511.76	2421.64	2391.24	2441.55	62.6744
CCNA_01792	CC1721	30833.1	22505.6	27381.4	26906.7	4183.97
CCNA_01793	CC1722	63.0039	0	0	21.0013	36.3753
CCNA_01794	CC1723	117.588	0	0	39.1959	67.8893
CCNA_01795	CC1724	24616.6	25112.5	26527.2	25418.7	991.445
CCNA_01797	CC1725	1371.82	1137.39	1659.74	1389.65	261.631
CCNA_01799	CC1726	11208.2	10653.3	10843.2	10901.6	282.045
CCNA_01800	CC1727	11149.3	12243.5	11375.2	11589.3	577.691
CCNA_01801	CC1728	772.189	969.2	931.135	890.841	104.504
CCNA_01802	No_ref	9305.02	7585.34	10580.1	9156.8	1502.85
CCNA_01803	CC1729	9050.77	9535.21	8803.07	9129.68	372.395
CCNA_01804	CC1730	2874.31	2643.37	2712.94	2743.54	118.475
CCNA_01805	CC1731	8627.59	8732.62	8143.64	8501.28	314.149
CCNA_01806	CC1732	256.469	278.702	222.74	252.637	28.1771
CCNA_01807	CC1733	407.639	445.892	415.236	422.923	20.2516
CCNA_01808	CC1734	132.329	85.74	0	72.6896	67.1228
CCNA_01809	CC1735	1954.68	1779.2	1850.7	1861.52	88.2397
CCNA_01810	CC1736	237.585	299.779	271.557	269.64	31.1415
CCNA_01811	CC1737	1084.16	1016.87	1025.71	1042.25	36.5657
CCNA_01812	CC1738	884.691	958.709	830.787	891.396	64.2237
CCNA_01813	CC1739	597.608	506.693	492.314	532.205	57.0949
CCNA_01814	CC1740	519.45	431.499	437.025	462.658	49.2611
CCNA_01815	CC1741	767.178	760.995	778.509	768.894	8.88221
CCNA_01816	CC1742	328.661	283.968	296.741	303.123	23.0198
CCNA_01817	CC1743	989.76	1087.85	1006.28	1027.96	52.517
CCNA_01818	CC1744	1184.84	1541.28	1419.26	1381.79	181.15
CCNA_01819	CC1745	3746.96	2185.57	4107.91	3346.81	1021.73
CCNA_01820	CC1746	422.264	373.213	489.001	428.159	58.1189
CCNA_01821	CC1747	375.65	393.551	327.203	365.468	34.3257
CCNA_01822	CC1748	183.486	120.4	115.419	139.768	37.9427
CCNA_01823	No_ref	0	0	0	0	0
CCNA_01824	No_ref	0	0	0	0	0
CCNA_01826	CC1750	134775	132975	130782	132844	1999.61
CCNA_01827	CC1751	799.549	985.922	719.983	835.151	136.497
CCNA_01828	CC1752	336.784	274.056	291.465	300.768	32.3821
CCNA_01829	CC1753	193.119	232.694	214.956	213.59	19.8226
CCNA_01830	CC1754	522.416	476.962	483.4	494.26	24.596
CCNA_01831	CC1755	113.309	138.1	76.9254	109.445	30.7697
CCNA_01832	CC1756	280.608	305.554	309.365	298.509	15.6195
CCNA_01833	CC1757	129.78	187.267	147.785	154.944	29.4046
CCNA_01834	CC1758	279.771	278.948	266.476	275.065	7.44964
CCNA_01835	CC1759	473.318	821.865	672.292	655.825	174.856
CCNA_01836	CC1760	518.711	605.331	567.305	563.782	43.4173
CCNA_01837	CC1761	0	0	0	0	0
CCNA_01840	CC1763	235.761	253.204	228.961	239.309	12.5044
CCNA_01841	CC1764	168.275	151.184	118.668	146.042	25.1996
CCNA_01842	No_ref	181.622	0	0	60.5407	104.86
CCNA_01843	CC1765	130.503	188.103	125.415	148.007	34.8172
CCNA_01844	CC1766	0	0	0	0	0
CCNA_01845	CC1767	174.02	0	0	58.0066	100.47
CCNA_01846	CC1768	155.186	157.886	203.986	172.353	27.4284
CCNA_01847	CC1769	113.22	107.699	0	73.6396	63.8335
CCNA_01848	CC1770	674.918	556.365	618.841	616.708	59.3054
CCNA_01849	CC1771	543.397	345.429	480.181	456.336	101.115
CCNA_01850	CC1772	577.424	485.591	529.041	530.685	45.9385
CCNA_01851	CC1773	859.88	792.063	786.061	812.668	40.9965
CCNA_01852	CC1774	169.919	196.568	189.811	185.432	13.8535
CCNA_01853	CC1775	313.971	322.871	0	212.281	183.894
CCNA_01854	CC1776	20.4558	0	0	6.81859	11.8101
CCNA_01855	CC1777	167.808	169.117	176.483	171.136	4.6766
CCNA_01856	CC1778	73.6587	38.0572	33.2608	48.3256	22.0698
CCNA_01857	CC1779	19.6385	0	0	6.54616	11.3383
CCNA_01858	CC1780	119.06	127.966	130.641	125.889	6.06326
CCNA_01859	CC1781	186.182	183.059	159.713	176.318	14.4648
CCNA_01860	CC1782	13.9022	0	0	4.63408	8.02646
CCNA_01861	CC1783	428.773	373.769	420.662	407.735	29.6933
CCNA_01862	CC1784	7.40841	0	0	2.46947	4.27725
CCNA_01863	CC1785	536.455	652.031	463.348	550.611	95.1344
CCNA_01864	CC1786	407.785	386.494	503.166	432.482	62.1328
CCNA_01865	CC1787	214.577	219.704	193.594	209.292	13.8339
CCNA_01866	CC1788	112.008	116.753	110.683	113.148	3.19162
CCNA_01868	CC1790	63.3835	0	0	21.1278	36.5945
CCNA_01869	CC1791	16.4004	0	0	5.46679	9.46876
CCNA_01870	CC1792	161.958	126.546	191.078	159.861	32.3171
CCNA_01873	CC1795	0	0	0	0	0
CCNA_01874	CC1796	0	0	0	0	0
CCNA_01875	CC1798	22.8625	0	0	7.62084	13.1997
CCNA_01876	CC1799	8.02509	0	0	2.67503	4.63329
CCNA_01877	CC1800	165.34	89.067	0	84.8022	82.7523
CCNA_01878	CC1801	0	0	0	0	0
CCNA_01879	CC1802	0	0	0	0	0
CCNA_01880	CC1803	0	0	0	0	0
CCNA_01881	CC1804	0	0	0	0	0
CCNA_01882	CC1805	0	0	0	0	0
CCNA_01883	CC1806	19.116	0	0	6.372	11.0366
CCNA_01884	CC1807	29.9037	0	0	9.96792	17.2649
CCNA_01885	CC1808	88.5498	166.599	0	85.0496	83.3546
CCNA_01886	CC1809	11.4177	0	0	3.80589	6.592
CCNA_01888	CC1811	142.157	162.529	0	101.562	88.5432
CCNA_01889	CC1812	12.5616	0	0	4.18721	7.25246
CCNA_01890	CC1813	19.1872	0	0	6.39572	11.0777
CCNA_01891	CC1814	16.7053	0	0	5.56844	9.64482
CCNA_01892	CC1816	0	0	0	0	0
CCNA_01893	CC1817	14.051	0	0	4.68368	8.11237
CCNA_01894	CC1818	0	0	0	0	0
CCNA_01895	CC1819	0	0	0	0	0
CCNA_01896	CC1820	144.224	0	0	48.0747	83.2679
CCNA_01897	CC1821	199.739	289.124	237.109	241.991	44.8917
CCNA_01898	CC1822	644.048	709.349	734.438	695.945	46.6619
CCNA_01899	CC1823	341.394	346.22	348.495	345.37	3.62587
CCNA_01900	CC1824	595.441	606.963	441.28	547.895	92.5106
CCNA_01901	CC1825	718.462	668.406	559.017	648.628	81.5414
CCNA_01902	CC1826	242.563	136.128	217.602	198.764	55.6621
CCNA_01903	CC1827	13.5904	0	0	4.53012	7.8464
CCNA_01904	CC1828	15.9291	0	0	5.30969	9.19665
CCNA_01905	CC1829	19.3126	17.5002	0	12.2709	10.6655
CCNA_01906	CC1830	21.6151	0	0	7.20502	12.4795
CCNA_01907	CC1831	0	0	0	0	0
CCNA_01908	CC1832	16.2462	0	0	5.41539	9.37972
CCNA_01909	CC1833	53.502	0	0	17.834	30.8894
CCNA_01910	No_ref	276.404	0	0	92.1348	159.582
CCNA_01911	CC1834	356.545	232.548	473.147	354.08	120.318
CCNA_01912	CC1835	418.19	595.502	433.314	482.335	98.2966
CCNA_01913	CC1836	649.359	597.609	717.443	654.804	60.102
CCNA_01914	CC1837	696.304	765.144	669.281	710.243	49.4284
CCNA_01915	CC1838	515.25	496.743	491.429	501.141	12.5047
CCNA_01916	CC1840	135.833	127.936	132.894	132.221	3.99134
CCNA_01917	CC1841	385.438	446.962	387.125	406.509	35.0441
CCNA_01918	CC1842	893.19	1000.29	897.171	930.216	60.7159
CCNA_01919	CC1843	766.068	737.781	632.928	712.259	70.1433
CCNA_01920	CC1844	506.996	528.219	435.847	490.354	48.3826
CCNA_01921	CC1845	854.113	913.177	944.455	903.915	45.8776
CCNA_01922	CC1846	60.2135	0	0	20.0712	34.7643
CCNA_01923	CC1847	1963.9	2086.7	1969.07	2006.56	69.4531
CCNA_01924	CC1848	125.358	122.548	138.253	128.72	8.37484
CCNA_01925	CC1849	575.184	554.638	527.404	552.409	23.9679
CCNA_01926	CC1850	4917.79	4977.18	5118.93	5004.64	103.343
CCNA_01927	CC1851	337.041	202.505	251.875	263.807	68.0568
CCNA_01928	CC1852	349.598	284.791	0	211.463	185.977
CCNA_01929	CC1853	799.708	794.187	838.455	810.783	24.1225
CCNA_01930	CC1854	285.145	359.909	308.709	317.921	38.2239
CCNA_01931	CC1855	81.7221	0	0	27.2407	47.1823
CCNA_01932	CC1856	230.145	201.178	176.502	202.608	26.85
CCNA_01933	CC1857	433.717	573.67	0	335.796	299.108
CCNA_01934	CC1858	910.838	1097.22	1017.71	1008.59	93.5254
CCNA_01935	CC1859	2154.53	2219.27	2736.73	2370.18	319.091
CCNA_01936	CC1860	883.454	765.919	714.665	788.013	86.5361
CCNA_01937	CC1861	913.409	1104.72	1004	1007.38	95.6991
CCNA_01938	CC1862	2011.31	2060.07	1948.8	2006.73	55.7775
CCNA_01939	CC1863	691.209	662.806	486.968	613.661	110.635
CCNA_01940	CC1864	1098.06	873.461	1023.55	998.359	114.401
CCNA_01941	CC1865	591.786	763.088	541.812	632.229	116.05
CCNA_01942	CC1866	1984.9	2550.4	1879.17	2138.16	360.907
CCNA_01943	CC1867	4902.98	4887.76	4149.63	4646.79	430.619
CCNA_01944	CC1868	354.546	416.028	397.03	389.201	31.4798
CCNA_01945	CC1869	333.88	390.951	383.161	369.331	30.9471
CCNA_01946	CC1870	2321.61	2312.32	2166.23	2266.72	87.1479
CCNA_01947	CC1871	1869.89	1883.11	2012.31	1921.77	78.6907
CCNA_01948	CC1872	1391.41	1483.51	1405.59	1426.84	49.5864
CCNA_01949	CC1873	3425.41	3891.82	3930.2	3749.15	281.017
CCNA_01950	CC1874	2146.56	1952.57	1900.62	1999.91	129.629
CCNA_01951	CC1875	636.147	538.925	554.633	576.569	52.1912
CCNA_01952	CC1876	1406.93	1458.39	1328.16	1397.83	65.5858
CCNA_01954	CC1877	3654.4	3878.38	3856.65	3796.48	123.524
CCNA_01955	CC1878	657.688	701.216	712.804	690.57	29.0596
CCNA_01956	CC1879	1596.17	1783.62	2056.01	1811.94	231.221
CCNA_01957	CC1880	1895.32	2045.39	2490.18	2143.63	309.362
CCNA_01958	CC1881	6154.61	5711.29	6078.45	5981.45	237.045
CCNA_01959	CC1882	2143.22	2359.78	2702.54	2401.85	282.022
CCNA_01960	CC1883	7334.67	7650.69	8502.49	7829.28	604.046
CCNA_01961	CC1884	4166.3	4056.57	4300.91	4174.59	122.38
CCNA_01962	CC1885	167.814	181.464	0	116.426	101.059
CCNA_01963	CC1886	735.234	906.966	552.35	731.517	177.337
CCNA_01964	CC1887	12721.1	11523	13246.7	12497	883.436
CCNA_01966	CC1889	976.85	1153.95	931.007	1020.6	117.737
CCNA_01967	CC1890	825.035	600.478	646.82	690.778	118.557
CCNA_01968	CC1891	690.385	718.656	524.635	644.559	104.815
CCNA_01969	CC1892	4221.7	3899.2	3649.33	3923.41	286.953
CCNA_01970	CC1893	1009.94	833.676	650.256	831.292	179.855
CCNA_01971	CC1894	4565.77	4618.35	4250.3	4478.14	199.06
CCNA_01972	CC1895	1548.26	1682.91	1547.14	1592.77	78.0674
CCNA_01973	CC1896	489.789	506.348	519.806	505.315	15.0352
CCNA_01974	CC1897	2879.4	2428.61	2681.6	2663.2	225.96
CCNA_01975	CC1898	684.63	693.666	575.75	651.349	65.626
CCNA_01976	CC1899	1275.67	1476.31	1337.87	1363.28	102.708
CCNA_01977	CC1900	787.154	763.17	924.652	824.992	87.1377
CCNA_01978	CC1901	528.42	502.539	534.678	521.879	17.0387
CCNA_01979	CC1902	2970.04	3401.25	3255.31	3208.87	219.327
CCNA_01980	CC1903	685.445	671.762	655.921	671.042	14.7752
CCNA_01981	CC1904	57.0845	67.559	59.1176	61.2537	5.55439
CCNA_01982	CC1905	1726.29	1679.04	1504.78	1636.7	116.669
CCNA_01983	CC1906	13589.8	11941.2	13155.9	12895.6	854.581
CCNA_01984	CC1907	15.3308	0	0	5.11028	8.85127
CCNA_01985	CC1908	40.6054	41.3526	44.0421	42	1.80751
CCNA_01986	CC1909	333.465	291.262	316.644	313.79	21.2459
CCNA_01987	CC1910	645.026	875.207	503.548	674.593	187.585
CCNA_01988	CC1911	1517.15	1511.48	1344.25	1457.63	98.2318
CCNA_01989	CC1912	2210.33	2273.08	2377.27	2286.89	84.3241
CCNA_01990	CC1913	653.01	605.839	688.309	649.053	41.377
CCNA_01991	CC1914	24217.6	22546.5	22370.5	23044.8	1019.43
CCNA_01992	CC1915	5161.87	4815.63	5267.76	5081.76	236.473
CCNA_01993	CC1916	2288.56	2568.02	2211.2	2355.93	187.703
CCNA_01994	CC1917	548.237	645.918	610.654	601.603	49.4654
CCNA_01995	CC1918	666.846	451.382	665.534	594.587	124.021
CCNA_01996	CC1919	1132.54	1659.51	1606.67	1466.24	290.198
CCNA_01997	CC1920	8405.96	8085.39	9348.54	8613.3	656.603
CCNA_01998	CC1921	2879.03	3113.78	3784.02	3258.94	469.633
CCNA_01999	CC1922	35136.2	37103	34821.4	35686.8	1236.46
CCNA_02000	CC1923	33487.2	36736.3	36268.5	35497.3	1756.46
CCNA_02001	CC1924	184.104	132.517	0	105.54	94.9702
CCNA_02002	CC1925	117.399	0	91.033	69.4774	61.5964
CCNA_02003	CC1926	353.564	403.778	401.682	386.341	28.4053
CCNA_02004	CC1927	3847.14	4045.41	5339.08	4410.55	810.224
CCNA_02005	CC1928	440.886	428.811	399.336	423.011	21.3737
CCNA_02006	CC1929	884.657	954.879	694.676	844.737	134.617
CCNA_02007	CC1930	862.305	802.811	781.22	815.446	41.9932
CCNA_02008	CC1931	4617.83	4875.13	4762.94	4751.97	128.999
CCNA_02009	No_ref	44.6417	0	0	14.8806	25.7739
CCNA_02010	CC1932	2303.69	2971.02	2169.3	2481.34	429.365
CCNA_02011	CC1933	4130.86	3850.84	4374.05	4118.58	261.821
CCNA_02012	CC1934	1482.63	1549.6	1408.92	1480.38	70.363
CCNA_02013	CC1935	1015.04	928.101	976.341	973.16	43.5552
CCNA_02014	CC1936	460.042	449.796	394.17	434.669	35.4456
CCNA_02015	CC1937	3428.05	3381.14	2980.36	3263.19	246.05
CCNA_02016	CC1938	3872.36	3457.55	3678.43	3669.45	207.549
CCNA_02017	CC1939	3831.14	3137.85	3244.85	3404.62	373.237
CCNA_02018	CC1940	2786.26	2248.07	3415.43	2816.58	584.272
CCNA_02019	CC1941	5418.01	4569.35	5803.45	5263.6	631.372
CCNA_02020	CC1942	10095.6	8271.61	8606.35	8991.18	970.971
CCNA_02021	CC1943	392.945	696.932	497.391	529.089	154.453
CCNA_02022	CC1945	3479.43	3554.31	3353.56	3462.43	101.447
CCNA_02023	CC1946	5183.05	5217.29	4699.83	5033.39	289.381
CCNA_02024	CC1947	5995.03	5997.25	6181.42	6057.9	106.977
CCNA_02025	CC1948	980.365	540.682	742.468	754.505	220.089
CCNA_02026	CC1949	1052.93	1045.89	1011.27	1036.7	22.2985
CCNA_02027	CC1950	5783.83	5172.11	4833.63	5263.19	481.602
CCNA_02028	CC1951	2096.14	2101.41	2015.18	2070.91	48.3356
CCNA_02029	CC1952	4675.63	4527.12	4851.15	4684.63	162.202
CCNA_02030	CC1953	2835.17	2943.53	3734.83	3171.18	491.134
CCNA_02031	CC1954	4601.92	4036.89	4717.3	4452.04	364.126
CCNA_02032	CC1955	6414.18	6638.38	6253.43	6435.33	193.345
CCNA_02033	CC1956	5801.52	5548.94	5787.47	5712.64	141.945
CCNA_02034	CC1957	107.86	110.084	115.986	111.31	4.19942
CCNA_02035	CC1958	211.131	268.954	263.501	247.862	31.9267
CCNA_02036	CC1959	8070.25	7871.81	6595.65	7512.57	800.254
CCNA_02037	CC1960	4547.2	4552.16	5171.21	4756.86	358.847
CCNA_02039	CC1961	6745.79	6489.67	6951.04	6728.83	231.151
CCNA_02040	CC1962	935.134	871.852	817.966	874.984	58.6471
CCNA_02041	CC1963	17411.4	18367.3	20900.8	18893.2	1803.11
CCNA_02042	CC1964	18196.2	16309.3	15705.8	16737.1	1299.14
CCNA_02043	CC1965	112.59	235.73	119.087	155.802	69.2956
CCNA_02044	CC1966	87.8345	0	0	29.2782	50.7113
CCNA_02045	CC1967	82.0073	86.0079	62.6657	76.8936	12.4831
CCNA_02046	CC1968	7837.46	8812.2	7955.57	8201.74	531.961
CCNA_02047	CC1969	31727.8	26659.4	30889.8	29759	2716.87
CCNA_02048	CC1970	5980.5	5335.37	5527.77	5614.55	331.204
CCNA_02049	CC1971	474.959	462.955	422.301	453.405	27.5973
CCNA_02050	CC1972	1241.85	1273.64	1354.23	1289.91	57.9319
CCNA_02051	CC1973	927.291	1090.98	881.037	966.437	110.311
CCNA_02052	CC1974	1092.93	1046.18	1136.15	1091.75	44.9933
CCNA_02053	No_ref	0	0	0	0	0
CCNA_02054	CC1975	2625.52	2571.89	2414.93	2537.45	109.436
CCNA_02055	CC1976	149.959	0	0	49.9862	86.5786
CCNA_02056	CC1977	447.428	573.674	530.962	517.355	64.2134
CCNA_02057	CC1978	49.3265	0	0	16.4422	28.4787
CCNA_02058	CC1979	55.0989	77.9474	70.9643	68.0035	11.7085
CCNA_02059	CC1980	832.673	1097.28	895.508	941.821	138.25
CCNA_02060	CC1981	412.388	501.56	448.037	453.995	44.8835
CCNA_02061	CC1982	927.282	874.573	960.712	920.856	43.4277
CCNA_02062	CC1983	483.168	596.151	426.196	501.838	86.502
CCNA_02063	CC1984	5042.33	4430.9	5555.24	5009.49	562.888
CCNA_02064	CC1985	1430.67	1614.23	1445.95	1496.95	101.856
CCNA_02065	CC1986	780.133	711.397	782.163	757.898	40.2838
[truncated: 1,880 more rows]

## Sheet: PYE Molecules per Cell
Molecules of protein translated per cell in PYE media
				*Schrader JM et al., PLoS Genetics (2014)
CCNA tag	CC tag	PYE Molecules Per Cell*
CCNA_00001	CC0001	1257.91
CCNA_00002	CC0002	784.657
CCNA_00003	CC0003	821.047
CCNA_00004	CC0004	724.718
CCNA_00005	CC0005	2271.23
CCNA_00006	CC0006	6099.72
CCNA_00007	CC0007	71506.6
CCNA_00008	CC0008	15362.1
CCNA_00009	CC0009	0
CCNA_00010	CC0010	21215.4
CCNA_00011	CC0011	2165.11
CCNA_00012	CC0012	686.94
CCNA_00013	CC0013	676.287
CCNA_00014	CC0014	813.356
CCNA_00015	CC0015	1015.36
CCNA_00016	CC0016	0
CCNA_00017	CC0017	0
CCNA_00018	CC0018	307.851
CCNA_00019	CC0019	0
CCNA_00020	CC0020	971.47
CCNA_00021	CC0021	521.528
CCNA_00022	CC0022	1317.71
CCNA_00023	CC0023	1937.44
CCNA_00024	CC0024	673.531
CCNA_00025	CC0025	692.68
CCNA_00026	CC0026	86.8336
CCNA_00027	CC0027	0
CCNA_00028	CC0028	185.478
CCNA_00029	CC0029	0
CCNA_00030	CC0030	521.445
CCNA_00031	CC0031	0
CCNA_00032	CC0032	898.249
CCNA_00033	CC0034	25045.6
CCNA_00034	CC0035	68966.4
CCNA_00035	CC0036	1586.44
CCNA_00036	CC0037	7330.65
CCNA_00037	CC0038	319.047
CCNA_00038	CC0039	364.093
CCNA_00039	CC0040	1213.51
CCNA_00040	CC0041	1209.19
CCNA_00041	CC0042	10343.1
CCNA_00042	CC0043	743.062
CCNA_00043	CC0044	12802.8
CCNA_00044	CC0045	3867.41
CCNA_00045	CC0047	26401
CCNA_00046	CC0048	833.02
CCNA_00047	CC0049	1874.6
CCNA_00048	CC0050	18790.3
CCNA_00049	CC0051	0
CCNA_00050	CC0052	190.224
CCNA_00051	CC0053	721.831
CCNA_00052	CC0054	1949.92
CCNA_00053	CC0055	966.781
CCNA_00054	CC0056	1618.57
CCNA_00055	CC0057	10203.8
CCNA_00056	CC0058	453.451
CCNA_00057	CC0059	707.218
CCNA_00058	CC0060	1135.83
CCNA_00059	CC0061	4870.04
CCNA_00060	CC0062	5186
CCNA_00061	CC0063	0
CCNA_00062	CC0064	3597.65
CCNA_00063	CC0065	559.349
CCNA_00064	CC0066	0
CCNA_00065	CC0067	3221.13
CCNA_00066	CC0068	0
CCNA_00067	CC0069	4363.32
CCNA_00068	CC0070	1373.07
CCNA_00069	CC0071	720.679
CCNA_00070	CC0072	1189.95
CCNA_00071	CC0073	0
CCNA_00072	CC0074	1071.29
CCNA_00073	CC0075	828.169
CCNA_00074	CC0076	2774.41
CCNA_00075	CC0077	2916.55
CCNA_00076	CC0078	446.847
CCNA_00077	CC0079	388.125
CCNA_00078	CC0080	1957.37
CCNA_00079	CC0081	967.587
CCNA_00080	CC0082	374.868
CCNA_00081	CC0083	7257.82
CCNA_00082	CC0084	4006.29
CCNA_00083	CC0085	1220.94
CCNA_00084	CC0086	1117.45
CCNA_00085	CC0087	460.262
CCNA_00086	CC0088	5675.22
CCNA_00087	CC0089	492.802
CCNA_00088	CC0090	1487.79
CCNA_00089	CC0091	823.005
CCNA_00090	CC0092	328.825
CCNA_00091	CC0093	0
CCNA_00092	CC0094	672.422
CCNA_00093	No_ref	1861.59
CCNA_00094	CC0095	2135.04
CCNA_00095	CC0096	718.819
CCNA_00096	CC0097	1000.17
CCNA_00097	CC0098	0
CCNA_00098	CC0099	0
CCNA_00099	CC0100	226.153
CCNA_00100	CC0101	2762.97
CCNA_00101	CC0102	795.438
CCNA_00102	CC0103	0
CCNA_00103	CC0104	416.622
CCNA_00104	CC0105	1109.14
CCNA_00105	CC0106	680.519
CCNA_00106	CC0107	875.228
CCNA_00107	CC0108	1700.93
CCNA_00108	CC0109	522.338
CCNA_00109	CC0110	3232.51
CCNA_00110	CC0111	553.658
CCNA_00111	CC0112	1707.62
CCNA_00112	CC0113	0
CCNA_00113	CC0114	304.376
CCNA_00114	CC0115	0
CCNA_00115	CC0116	1522.52
CCNA_00116	CC0117	2804.69
CCNA_00117	CC0118	1708.9
CCNA_00118	CC0119	182.733
CCNA_00119	CC0120	669.014
CCNA_00120	CC0121	0
CCNA_00121	CC0122	502.863
CCNA_00122	CC0123	756.461
CCNA_00123	CC0124	4230.68
CCNA_00124	CC0125	5161.42
CCNA_00125	CC0126	437.372
CCNA_00126	CC0127	1422.77
CCNA_00127	CC0128	0
CCNA_00128	CC0129	8877.58
CCNA_00129	CC0130	788.195
CCNA_00130	CC0131	2270.73
CCNA_00131	CC0132	578.854
CCNA_00132	CC0133	1195.45
CCNA_00133	CC0134	1598.26
CCNA_00134	CC0135	1436.65
CCNA_00135	CC0136	617.78
CCNA_00136	CC0137	443.732
CCNA_00137	CC0138	534.522
CCNA_00138	CC0139	0
CCNA_00139	CC0140	0
CCNA_00140	CC0141	2051.76
CCNA_00141	CC0142	280.426
CCNA_00142	CC0143	456.286
CCNA_00143	CC0144	957.394
CCNA_00144	CC0145	146.591
CCNA_00145	CC0146	2409.14
CCNA_00146	CC0147	2384.56
CCNA_00147	CC0148	3127.52
CCNA_00148	CC0149	931.046
CCNA_00149	CC0150	0
CCNA_00150	CC0151	628.609
CCNA_00151	CC0152	5757.4
CCNA_00152	CC0153	308.27
CCNA_00153	CC0154	5905.78
CCNA_00154	CC0155	0
CCNA_00155	CC0156	7202.72
CCNA_00156	CC0157	0
CCNA_00157	CC0158	4035.43
CCNA_00158	CC0159	327.631
CCNA_00159	CC0160	4383.83
CCNA_00160	CC0161	0
CCNA_00161	CC0162	95525.2
CCNA_00162	CC0163	37291.6
CCNA_00163	CC0164	5809.87
CCNA_00164	CC0165	1419.35
CCNA_00165	CC0166	435.868
CCNA_00166	CC0167	3018.37
CCNA_00167	CC0168	3850.3
CCNA_00168	CC0169	15815
CCNA_00169	CC0170	254.947
CCNA_00170	CC0171	0
CCNA_00171	CC0172	0
CCNA_00172	CC0173	212.291
CCNA_00173	CC0174	137.322
CCNA_00174	CC0175	0
CCNA_00175	CC0176	837.571
CCNA_00176	CC0177	0
CCNA_00177	CC0178	0
CCNA_00178	CC0179	0
CCNA_00179	CC0180	0
CCNA_00180	CC0181	176.635
CCNA_00181	CC0182	0
CCNA_00182	CC0183	0
CCNA_00183	CC0184	0
CCNA_00184	No_ref	0
CCNA_00185	CC0185	0
CCNA_00186	CC0186	289.676
CCNA_00187	CC0187	338.931
CCNA_00188	CC0188	1578.85
CCNA_00189	CC0189	10019.5
CCNA_00190	CC0190	877.762
CCNA_00191	CC0191	0
CCNA_00192	CC0192	276.422
CCNA_00193	CC0193	1088.51
CCNA_00194	CC0194	0
CCNA_00195	CC0195	598.402
CCNA_00196	CC0196	690.952
CCNA_00197	CC0197	72644.2
CCNA_00198	CC0198	1254.64
CCNA_00199	CC0199	778.592
CCNA_00200	CC0200	10229.8
CCNA_00201	CC0201	2184
CCNA_00202	CC0202	703.408
CCNA_00203	CC0203	283
CCNA_00204	CC0204	193.884
CCNA_00205	CC0205	653.845
CCNA_00206	CC0206	6273.9
CCNA_00207	CC0207	4794.48
CCNA_00208	CC0208	0
CCNA_00209	CC0209	451.15
CCNA_00210	CC0210	34322.8
CCNA_00211	CC0211	4379.22
CCNA_00212	CC0212	3627.33
CCNA_00213	CC0213	300.721
CCNA_00214	CC0214	1155.56
CCNA_00215	CC0215	36412.4
CCNA_00216	CC0216	850.981
CCNA_00217	CC0217	1086.63
CCNA_00218	CC0218	1808.13
CCNA_00220	CC0220	874.426
CCNA_00221	CC0221	1022.36
CCNA_00222	CC0222	1585.5
CCNA_00223	CC0223	212.896
CCNA_00224	CC0224	522.475
CCNA_00225	CC0225	7097.16
CCNA_00226	CC0226	0
CCNA_00227	CC0227	634.365
CCNA_00228	CC0228	1953.33
CCNA_00229	CC0229	189.675
CCNA_00230	CC0230	1751.55
CCNA_00231	CC0231	491.183
CCNA_00232	CC0232	1078.82
CCNA_00233	CC0233	1481.78
CCNA_00234	CC0234	496.626
CCNA_00235	CC0235	0
CCNA_00236	CC0236	727.228
CCNA_00237	CC0237	4462.12
CCNA_00238	CC0238	343.117
CCNA_00239	CC0239	0
CCNA_00240	CC0240	6238.2
CCNA_00241	CC0241	1726.06
CCNA_00243	CC0243	2087.77
CCNA_00244	CC0244	0
CCNA_00245	CC0245	1476.22
CCNA_00246	CC0246	397.754
CCNA_00247	CC0247	864.841
CCNA_00248	CC0248	211.333
CCNA_00249	CC0249	968.901
CCNA_00250	CC0250	2283.42
CCNA_00251	CC0251	445.498
CCNA_00252	CC0252	1220.88
CCNA_00253	CC0253	5979.51
CCNA_00254	CC0254	192.002
CCNA_00255	CC0255	1354.69
CCNA_00256	CC0256	1058.17
CCNA_00257	CC0257	26063.8
CCNA_00259	CC0258	255.334
CCNA_00260	CC0259	416.864
CCNA_00261	CC0260	6732.07
CCNA_00262	CC0261	1296.51
CCNA_00263	CC0262	2012.19
CCNA_00264	CC0263	5643.02
CCNA_00265	CC0264	5600.33
CCNA_00266	CC0265	0
CCNA_00267	CC0266	2455.54
CCNA_00268	CC0267	1007.71
CCNA_00269	CC0268	15653.1
CCNA_00270	CC0269	380.062
CCNA_00271	CC0270	6252.74
CCNA_00272	CC0271	638.633
CCNA_00273	CC0272	6062.13
CCNA_00274	No_ref	0
CCNA_00275	CC0273	0
CCNA_00276	CC0274	0
CCNA_00277	CC0275	1364.58
CCNA_00278	CC0276	237.307
CCNA_00279	CC0277	0
CCNA_00280	CC0278	443.882
CCNA_00281	CC0279	1126.35
CCNA_00282	CC0280	1375.71
CCNA_00283	CC0281	7873.51
CCNA_00284	CC0282	1065.8
CCNA_00285	CC0283	4598.68
CCNA_00286	CC0284	0
CCNA_00287	CC0285	462.843
CCNA_00288	CC0286	869.153
CCNA_00289	CC0287	0
CCNA_00290	CC0288	4623.64
CCNA_00291	CC0289	729.789
CCNA_00292	CC0290	825.132
CCNA_00293	CC0291	747.547
CCNA_00294	CC0292	1959.6
CCNA_00295	CC0293	1641.24
CCNA_00296	CC0294	1531.29
CCNA_00297	CC0295	0
CCNA_00298	CC0296	0
CCNA_00299	CC0297	2436.06
CCNA_00300	CC0298	735.234
CCNA_00301	CC0299	224.382
CCNA_00302	CC0300	1597.14
CCNA_00303	CC0301	416.254
CCNA_00304	CC0302	263.554
CCNA_00305	CC0303	662.164
CCNA_00306	CC0304	394.433
CCNA_00307	CC0305	244.453
CCNA_00308	CC0306	854.464
CCNA_00309	CC0307	12925.8
CCNA_00310	CC0308	298.044
CCNA_00311	CC0309	1899.88
CCNA_00312	CC0310	3025.95
CCNA_00313	CC0311	1750.89
CCNA_00314	CC0312	0
CCNA_00315	CC0313	1392.01
CCNA_00316	CC0314	553.946
CCNA_00317	CC0315	2034.8
CCNA_00318	CC0316	1678.25
CCNA_00319	CC0317	8231.67
CCNA_00320	CC0318	135004
CCNA_00321	CC0319	101704
CCNA_00322	CC0320	455.497
CCNA_00323	CC0321	3813.86
CCNA_00324	CC0322	36813.9
CCNA_00326	CC0323	1920.38
CCNA_00327	CC0324	983.183
CCNA_00328	CC0325	592.809
CCNA_00329	CC0326	393.047
CCNA_00330	CC0327	0
CCNA_00331	CC0328	0
CCNA_00332	CC0329	0
CCNA_00333	CC0330	424.031
CCNA_00334	CC0331	0
CCNA_00335	CC0332	0
CCNA_00336	CC0333	0
CCNA_00337	CC0334	672.956
CCNA_00338	CC0335	922.782
CCNA_00339	CC0336	258.825
CCNA_00340	CC0337	32572.8
CCNA_00341	CC0338	35918.9
CCNA_00342	CC0339	9021.24
CCNA_00343	CC0340	17492.9
CCNA_00344	No_ref	1105.22
CCNA_00345	CC0341	562.41
CCNA_00346	CC0342	19244.6
CCNA_00347	No_ref	0
CCNA_00348	CC0343	2182.23
CCNA_00349	CC0344	178.874
CCNA_00350	CC0345	2249.72
CCNA_00351	CC0346	233.833
CCNA_00352	CC0347	7701.22
CCNA_00353	CC0348	404.316
CCNA_00354	CC0349	5662.1
CCNA_00355	CC0350	626.688
CCNA_00356	CC0351	1042.24
CCNA_00357	CC0352	1542.47
CCNA_00358	CC0353	422.114
CCNA_00359	CC0354	4411.44
CCNA_00360	CC0355	259.903
CCNA_00361	CC0356	384.32
CCNA_00362	CC0357	983.077
CCNA_00363	CC0358	715.853
CCNA_00364	CC0359	15059
CCNA_00365	CC0360	6643.85
CCNA_00366	CC0361	2718.04
CCNA_00367	CC0362	4769.59
CCNA_00368	CC0363	1790.82
CCNA_00369	CC0364	882.357
CCNA_00370	CC0365	12805.5
CCNA_00371	CC0366	15538.3
CCNA_00372	CC0367	143037
CCNA_00373	CC0368	9733.17
CCNA_00374	CC0369	735.257
CCNA_00375	CC0371	22225.3
CCNA_00376	CC0372	323.324
CCNA_00377	CC0373	294.397
CCNA_00378	CC0374	1335.68
CCNA_00379	CC0375	10562.4
CCNA_00380	CC0376	493.397
CCNA_00381	CC0377	231.243
CCNA_00382	CC0378	5182.04
CCNA_00383	CC0379	0
CCNA_00384	CC0380	272.843
CCNA_00385	CC0381	133.15
CCNA_00386	CC0382	333.984
CCNA_00387	CC0383	0
CCNA_00388	CC0384	3965.36
CCNA_00389	CC0385	537.797
CCNA_00390	CC0386	1195.9
CCNA_00391	CC0387	838.954
CCNA_00392	CC0388	5728.11
CCNA_00393	CC0389	0
CCNA_00394	CC0390	978.59
CCNA_00395	CC0391	462.43
CCNA_00396	CC0392	312.178
CCNA_00397	CC0393	1651.06
CCNA_00398	CC0394	21021.5
CCNA_00399	CC0395	582.515
CCNA_00400	CC0396	0
CCNA_00401	CC0397	664.539
CCNA_00402	No_ref	0
CCNA_00403	CC0398	491.29
CCNA_00404	CC0399	0
CCNA_00405	CC0400	511.374
CCNA_00406	CC0401	0
CCNA_00407	CC0402	902.294
CCNA_00408	CC0403	145.846
CCNA_00409	CC0404	14304
CCNA_00410	CC0405	2077.85
CCNA_00411	CC0406	817.294
CCNA_00412	CC0407	295.046
CCNA_00413	CC0408	2241.8
CCNA_00414	CC0409	540.621
CCNA_00415	CC0410	657.988
CCNA_00416	CC0411	463.147
CCNA_00417	CC0412	0
CCNA_00419	CC0414	0
CCNA_00420	CC0415	0
CCNA_00421	CC0416	1677.8
CCNA_00422	CC0417	617.989
CCNA_00423	CC0418	0
CCNA_00424	CC0419	2126.64
CCNA_00425	CC0420	405.725
CCNA_00426	CC0421	0
CCNA_00427	CC0422	0
CCNA_00428	CC0423	1344.13
CCNA_00429	No_ref	0
CCNA_00430	No_ref	0
CCNA_00431	No_ref	0
CCNA_00432	CC0424	534.566
CCNA_00433	No_ref	0
CCNA_00434	CC0425	0
CCNA_00435	CC0426	2693.78
CCNA_00436	CC0427	283.495
CCNA_00437	CC0428	0
CCNA_00438	CC0429	212795
CCNA_00439	CC0430	8896.62
CCNA_00440	CC0431	6169.77
CCNA_00441	CC0432	23046.8
CCNA_00442	CC0433	2894.6
CCNA_00443	CC0434	2372.22
CCNA_00444	CC0435	5157.76
CCNA_00445	CC0436	5054.24
CCNA_00446	CC0437	5838.42
CCNA_00447	CC0438	7611.11
CCNA_00448	CC0439	934.195
CCNA_00449	CC0440	975.677
CCNA_00450	CC0441	2204.16
CCNA_00451	CC0442	331.913
CCNA_00452	CC0443	0
CCNA_00453	CC0444	502.623
CCNA_00454	CC0445	513.245
CCNA_00455	CC0446	314.718
CCNA_00456	CC0447	120.259
CCNA_00457	CC0448	0
CCNA_00458	CC0449	0
CCNA_00459	CC0450	514.87
CCNA_00460	No_ref	0
CCNA_00464	No_ref	0
CCNA_00465	No_ref	11124.6
CCNA_00466	No_ref	6813.38
CCNA_00467	No_ref	1586.37
CCNA_00468	No_ref	0
CCNA_00469	No_ref	3697.49
CCNA_00470	No_ref	989.319
CCNA_00471	No_ref	1665.93
CCNA_00472	No_ref	3783.32
CCNA_00473	No_ref	0
CCNA_00474	No_ref	0
CCNA_00475	No_ref	0
CCNA_00476	No_ref	0
CCNA_00477	No_ref	0
CCNA_00478	No_ref	455.551
CCNA_00479	No_ref	0
CCNA_00480	No_ref	0
CCNA_00481	No_ref	0
CCNA_00482	No_ref	154.899
CCNA_00483	CC0451	2031.65
CCNA_00484	CC0452	1462.59
CCNA_00485	CC0453	396.496
CCNA_00486	CC0454	0
CCNA_00487	CC0455	489.761
CCNA_00488	CC0456	0
CCNA_00489	CC0457	892.684
CCNA_00490	CC0458	294.074
CCNA_00491	CC0459	2841.62
CCNA_00492	CC0460	3139.55
CCNA_00493	CC0461	1924.51
CCNA_00494	CC0462	4564.16
CCNA_00495	CC0463	2616.03
CCNA_00496	CC0464	9296.75
CCNA_00497	CC0465	1252.65
CCNA_00498	No_ref	0
CCNA_00499	CC0466	667.26
CCNA_00500	CC0467	809.511
CCNA_00501	CC0468	474.804
CCNA_00502	CC0469	1728.95
CCNA_00503	CC0470	2194.62
CCNA_00504	CC0471	1314.49
CCNA_00505	CC0472	22930
CCNA_00506	CC0473	13906.6
CCNA_00507	CC0474	24911.8
CCNA_00508	CC0475	0
CCNA_00509	CC0476	376.003
CCNA_00510	CC0477	244.397
CCNA_00511	CC0478	1053.04
CCNA_00512	CC0479	7049.31
CCNA_00514	CC0481	446.986
CCNA_00515	CC0482	16372.2
CCNA_00516	CC0483	571.172
CCNA_00517	CC0484	1638.9
CCNA_00518	CC0485	56625
CCNA_00519	CC0486	2717.52
CCNA_00520	CC0487	8818.83
CCNA_00521	CC0488	1388.23
CCNA_00522	CC0489	0
CCNA_00523	CC0490	1433.2
CCNA_00524	CC0491	308.348
CCNA_00525	CC0492	1564.96
CCNA_00526	No_ref	10284.9
CCNA_00527	CC0493	5225.55
CCNA_00528	CC0494	1049.3
CCNA_00529	CC0495	0
CCNA_00530	CC0496	116546
CCNA_00531	CC0497	262402
CCNA_00532	CC0498	324.773
CCNA_00533	CC0499	237.576
CCNA_00534	CC0500	837.7
CCNA_00535	CC0501	0
CCNA_00536	CC0502	18485.9
CCNA_00537	CC0503	16093.1
CCNA_00538	CC0504	364.942
CCNA_00539	CC0505	0
CCNA_00540	CC0506	946.347
CCNA_00541	CC0507	0
CCNA_00542	CC0508	1439.7
CCNA_00543	CC0509	2014.54
CCNA_00544	CC0510	7374.04
CCNA_00545	CC0511	6785.08
CCNA_00546	CC0512	916.127
CCNA_00547	CC0513	0
CCNA_00548	CC0514	0
CCNA_00549	CC0515	0
CCNA_00550	CC0516	0
CCNA_00551	CC0517	0
CCNA_00552	CC0518	2551.89
CCNA_00553	CC0519	548.67
CCNA_00554	CC0520	535.038
CCNA_00555	CC0521	6816.98
CCNA_00556	CC0522	152.209
CCNA_00557	CC0523	249.122
CCNA_00558	CC0524	686.012
CCNA_00559	CC0525	770.819
CCNA_00560	CC0526	1298.46
CCNA_00561	CC0527	1327.49
CCNA_00562	CC0528	1129.4
CCNA_00563	CC0529	0
CCNA_00564	CC0530	289.238
CCNA_00565	CC0531	2556.22
CCNA_00566	CC0532	280.907
CCNA_00567	CC0533	118.204
CCNA_00568	CC0534	0
CCNA_00569	CC0535	0
CCNA_00570	CC0536	0
CCNA_00571	CC0537	0
CCNA_00572	CC0538	0
CCNA_00573	CC0539	67.869
CCNA_00574	CC0540	107.024
CCNA_00575	CC0541	0
CCNA_00576	CC0542	0
CCNA_00578	CC0543	205.392
CCNA_00579	CC0544	117.429
CCNA_00580	CC0545	0
CCNA_00582	CC0547	1635.02
CCNA_00583	CC0548	0
CCNA_00585	CC0550	0
CCNA_00586	CC0551	228.783
CCNA_00587	CC0552	0
CCNA_00588	CC0553	0
CCNA_00589	CC0554	997.714
CCNA_00590	CC0555	0
CCNA_00591	CC0556	1038.83
CCNA_00592	CC0557	1108.81
CCNA_00593	CC0558	230.423
CCNA_00594	CC0559	1273.93
CCNA_00595	CC0560	231.701
CCNA_00596	CC0561	0
CCNA_00597	CC0562	0
CCNA_00598	CC0563	0
CCNA_00600	CC0565	321.435
CCNA_00601	CC0566	1847.57
CCNA_00602	CC0567	212.66
CCNA_00603	CC0568	301.08
CCNA_00604	CC0569	0
CCNA_00605	CC0570	3512.1
CCNA_00607	CC0571	0
CCNA_00608	CC0572	133.762
CCNA_00609	CC0573	449.617
CCNA_00610	CC0574	602.504
CCNA_00611	CC0575	1420.8
CCNA_00612	CC0576	370.315
CCNA_00613	CC0577	0
CCNA_00614	CC0578	131.549
CCNA_00615	CC0579	561.48
CCNA_00616	CC0580	0
CCNA_00617	CC0581	0
CCNA_00618	CC0582	0
CCNA_00619	CC0583	0
CCNA_00620	CC0584	234.967
CCNA_00621	CC0585	0
CCNA_00622	No_ref	0
CCNA_00623	CC0586	56.7728
CCNA_00624	CC0587	0
CCNA_00625	CC0588	5218.87
CCNA_00626	CC0589	0
CCNA_00627	CC0590	0
CCNA_00628	CC0591	0
CCNA_00629	CC0593	212.156
CCNA_00630	CC0594	0
CCNA_00631	CC0595	0
CCNA_00632	CC0596	0
CCNA_00633	CC0597	0
CCNA_00634	CC0598	0
CCNA_00635	CC0599	927.999
CCNA_00636	CC0600	7279.99
CCNA_00637	CC0601	428.602
CCNA_00638	CC0602	322.078
CCNA_00639	CC0603	379.056
CCNA_00640	CC0604	0
CCNA_00641	CC0605	0
CCNA_00642	CC0606	1099.4
CCNA_00643	CC0607	0
CCNA_00644	CC0608	0
CCNA_00645	CC0609	0
CCNA_00646	CC0610	0
CCNA_00647	CC0611	0
CCNA_00648	CC0612	0
CCNA_00649	CC0613	0
CCNA_00650	CC0614	0
CCNA_00651	CC0615	0
CCNA_00652	CC0616	0
CCNA_00653	CC0617	0
CCNA_00654	CC0618	0
CCNA_00655	CC0619	408.209
CCNA_00656	CC0620	1375.54
CCNA_00657	CC0621	674.904
CCNA_00658	CC0622	975.917
CCNA_00659	CC0623	598.662
CCNA_00660	CC0624	0
CCNA_00661	CC0625	0
CCNA_00662	CC0626	567.281
CCNA_00663	CC0627	0
CCNA_00664	CC0628	240.839
CCNA_00665	CC0629	0
CCNA_00666	CC0630	0
CCNA_00667	CC0631	217.625
CCNA_00668	CC0632	239.666
CCNA_00669	CC0633	381.809
CCNA_00670	CC0634	1061.77
CCNA_00671	CC0635	825.709
CCNA_00672	CC0636	0
CCNA_00673	CC0637	0
CCNA_00674	CC0638	168.145
CCNA_00675	CC0639	0
CCNA_00676	No_ref	1478.66
CCNA_00677	CC0640	64757.6
CCNA_00678	CC0641	81719.8
CCNA_00679	CC0642	0
CCNA_00680	CC0643	295.772
CCNA_00681	CC0644	0
CCNA_00682	CC0645	0
CCNA_00683	CC0646	0
CCNA_00684	CC0647	438.555
CCNA_00685	CC0648	459.527
CCNA_00686	CC0649	141.433
CCNA_00687	CC0650	1724.51
CCNA_00688	CC0651	0
CCNA_00689	CC0652	0
CCNA_00690	CC0653	14416.9
CCNA_00691	CC0654	10083.5
CCNA_00692	CC0655	126.797
CCNA_00693	CC0656	0
CCNA_00694	CC0657	252.976
CCNA_00695	CC0658	1610.16
CCNA_00696	CC0659	312.893
CCNA_00698	CC0660	712.444
CCNA_00699	CC0661	83833.9
CCNA_00700	CC0663	201.245
CCNA_00701	CC0665	5198.37
CCNA_00703	CC0667	0
CCNA_00704	CC0668	0
CCNA_00705	CC0669	8042.09
CCNA_00706	CC0670	0
CCNA_00707	CC0671	296.828
CCNA_00708	CC0672	1193.97
CCNA_00709	CC0673	0
CCNA_00710	CC0674	220.491
CCNA_00711	CC0675	1159.06
CCNA_00712	No_ref	805.689
CCNA_00714	No_ref	0
CCNA_00716	CC0678	1472.38
CCNA_00718	CC0679	440.694
CCNA_00719	CC0683	440.366
CCNA_00720	CC0684	275.438
CCNA_00721	CC0685	55164.1
CCNA_00722	CC0686	77269.4
CCNA_00723	CC0687	3285.86
CCNA_00724	CC0688	579.069
CCNA_00725	CC0689	0
CCNA_00726	CC0690	682.387
CCNA_00727	CC0691	2510.03
CCNA_00728	CC0692	331.706
CCNA_00729	CC0693	1092.03
CCNA_00730	CC0694	280.927
CCNA_00731	CC0695	564.772
CCNA_00732	CC0696	506.635
CCNA_00733	CC0697	549.585
CCNA_00734	CC0698	314.607
CCNA_00735	CC0699	12275.2
CCNA_00736	CC0700	560.171
CCNA_00737	CC0701	2821.95
CCNA_00738	CC0702	495.52
CCNA_00740	CC0703	1591.08
CCNA_00741	CC0704	3329.33
CCNA_00742	CC0705	2674.63
CCNA_00743	CC0706	0
CCNA_00744	CC0707	0
CCNA_00745	CC0708	0
CCNA_00746	CC0709	0
CCNA_00747	CC0710	1098.31
CCNA_00748	CC0711	841.942
CCNA_00749	CC0712	543.071
CCNA_00750	CC0713	894.729
CCNA_00751	CC0714	324.845
CCNA_00752	CC0715	8037.93
CCNA_00753	CC0716	482.024
CCNA_00754	CC0717	0
CCNA_00755	CC0718	0
CCNA_00756	CC0719	0
CCNA_00757	CC0720	224.695
CCNA_00758	CC0721	19552.8
CCNA_00759	CC0722	0
CCNA_00760	CC0723	120.677
CCNA_00761	CC0724	2017.34
CCNA_00762	CC0725	0
CCNA_00763	CC0726	12172.9
CCNA_00764	CC0727	26209.6
CCNA_00765	CC0728	4866.29
CCNA_00766	CC0729	1410.34
CCNA_00767	CC0730	1670.3
CCNA_00768	CC0731	6143.75
CCNA_00769	CC0732	5550.1
CCNA_00770	CC0733	305.757
CCNA_00772	CC0735	0
CCNA_00773	CC0736	365.405
CCNA_00774	CC0737	275.854
CCNA_00775	CC0738	512.162
CCNA_00776	CC0739	0
CCNA_00777	CC0740	251.61
CCNA_00778	CC0741	13444.3
CCNA_00779	CC0742	0
CCNA_00780	CC0743	292.4
CCNA_00781	CC0744	14264.5
CCNA_00782	CC0745	602.861
CCNA_00783	CC0746	210.31
CCNA_00784	CC0747	1003.17
CCNA_00785	CC0748	188.043
CCNA_00787	CC0750	2420.45
CCNA_00788	CC0751	0
CCNA_00789	CC0752	0
CCNA_00790	CC0753	0
CCNA_00792	CC0755	0
CCNA_00793	CC0756	0
CCNA_00794	CC0757	0
CCNA_00795	CC0758	1689.71
CCNA_00796	CC0759	405.129
CCNA_00798	CC0760	0
CCNA_00799	CC0761	99.7547
CCNA_00800	CC0762	394.644
CCNA_00801	CC0763	355.533
CCNA_00802	No_ref	2580.79
CCNA_00803	CC0764	9273.07
CCNA_00804	CC0765	8829.68
CCNA_00805	CC0766	1510.25
CCNA_00806	CC0767	4803.09
CCNA_00807	CC0768	577.178
CCNA_00808	CC0769	365204
CCNA_00809	CC0770	257.035
CCNA_00810	CC0771	1243.54
CCNA_00811	CC0772	1153.07
CCNA_00812	CC0773	0
CCNA_00813	CC0774	0
CCNA_00814	CC0775	0
CCNA_00815	CC0776	199.426
CCNA_00816	No_ref	0
CCNA_00817	CC0777	371.835
CCNA_00818	CC0778	0
CCNA_00820	CC0779	190.285
CCNA_00821	No_ref	0
CCNA_00822	CC0781	8821.64
CCNA_00823	CC0782	8499.26
CCNA_00824	CC0783	1067.55
CCNA_00825	CC0784	0
CCNA_00826	CC0785	0
CCNA_00827	No_ref	0
CCNA_00828	CC0787	106.785
CCNA_00830	CC0788	0
CCNA_00831	CC0789	82.1623
CCNA_00832	CC0790	0
CCNA_00833	CC0791	592.125
CCNA_00834	CC0792	14025.3
CCNA_00835	CC0793	9568.75
CCNA_00836	CC0794	1053.54
CCNA_00837	CC0795	101.655
CCNA_00838	CC0796	86.1689
CCNA_00839	CC0797	458.376
CCNA_00840	CC0798	0
CCNA_00841	CC0799	0
CCNA_00842	CC0800	157.404
CCNA_00843	CC0801	0
CCNA_00844	CC0802	0
CCNA_00845	CC0803	725.22
CCNA_00846	CC0804	5681.32
CCNA_00847	CC0805	492.824
CCNA_00848	No_ref	0
CCNA_00849	CC0806	2032.1
CCNA_00850	CC0807	1130.33
CCNA_00851	CC0808	12962.5
CCNA_00852	CC0809	865.829
CCNA_00853	CC0810	214.552
CCNA_00854	CC0811	0
CCNA_00855	CC0812	0
CCNA_00856	CC0813	0
CCNA_00857	CC0814	645.68
CCNA_00858	CC0815	1833.56
CCNA_00859	CC0816	680.153
CCNA_00860	CC0817	2768.04
CCNA_00861	CC0818	322.496
CCNA_00862	CC0819	616.289
CCNA_00863	CC0820	5866.49
CCNA_00864	CC0821	0
CCNA_00865	CC0822	127.9
CCNA_00866	CC0823	0
CCNA_00867	CC0824	1919.57
CCNA_00869	CC0826	655.027
CCNA_00870	CC0827	0
CCNA_00871	CC0828	574.024
CCNA_00872	CC0829	4988.72
CCNA_00873	CC0830	0
CCNA_00874	CC0831	332.32
CCNA_00875	CC0832	0
CCNA_00876	CC0833	2094.51
CCNA_00877	CC0834	885.597
CCNA_00878	CC0835	2294.87
CCNA_00879	CC0836	133.036
CCNA_00880	CC0837	233.195
CCNA_00881	CC0838	679.502
CCNA_00882	CC0839	0
CCNA_00883	CC0840	847.522
CCNA_00884	CC0841	0
CCNA_00885	CC0842	342.403
CCNA_00886	CC0843	3922.31
CCNA_00887	CC0844	0
CCNA_00888	CC0845	3494.15
CCNA_00889	CC0846	2897.04
CCNA_00890	CC0847	363.418
CCNA_00891	CC0848	0
CCNA_00892	CC0849	1376.67
CCNA_00893	CC0850	1717.24
CCNA_00894	CC0851	1660.72
CCNA_00895	CC0852	2786.19
CCNA_00896	CC0853	0
CCNA_00897	CC0854	0
CCNA_00898	CC0855	1257.86
CCNA_00899	CC0856	2195.61
CCNA_00900	CC0857	132.889
CCNA_00901	CC0858	626.059
CCNA_00902	CC0859	3371.54
CCNA_00903	CC0860	510.956
CCNA_00904	CC0861	508.028
CCNA_00905	CC0862	0
CCNA_00906	CC0863	308.645
CCNA_00907	CC0864	288.727
CCNA_00908	CC0865	148.175
CCNA_00909	CC0866	1505.21
CCNA_00910	CC0867	179.08
CCNA_00911	CC0868	0
CCNA_00912	CC0869	402.435
CCNA_00913	CC0870	0
CCNA_00914	CC0871	1416.12
CCNA_00915	CC0872	496.247
CCNA_00916	CC0873	0
CCNA_00917	CC0874	0
CCNA_00918	CC0875	2004.78
CCNA_00919	No_ref	0
CCNA_00920	CC0876	8630.51
CCNA_00921	CC0877	1109.95
CCNA_00922	CC0878	1210.27
CCNA_00923	CC0879	1545.54
CCNA_00924	CC0880	0
CCNA_00925	CC0881	793.288
CCNA_00926	CC0882	426.138
CCNA_00927	CC0883	0
CCNA_00928	CC0884	0
CCNA_00929	CC0885	0
CCNA_00930	CC0886	0
CCNA_00931	CC0887	219.573
CCNA_00932	CC0888	0
CCNA_00933	CC0889	1896.65
CCNA_00934	CC0890	1304.6
CCNA_00935	CC0891	182.024
CCNA_00936	CC0892	0
CCNA_00937	CC0893	1585.56
CCNA_00938	CC0894	5095.84
CCNA_00939	CC0895	985.517
CCNA_00940	CC0896	0
CCNA_00941	CC0897	769.538
CCNA_00942	CC0898	952.481
CCNA_00943	CC0899	481.983
CCNA_00944	No_ref	1272.59
CCNA_00945	CC0900	981.826
CCNA_00946	CC0901	2262.56
CCNA_00947	CC0902	3181.99
CCNA_00948	CC0903	38548.4
CCNA_00949	CC0904	0
CCNA_00950	CC0905	1014.39
CCNA_00951	CC0906	667.292
CCNA_00952	CC0907	637.435
CCNA_00953	CC0908	2115.55
CCNA_00954	CC0909	2930.42
CCNA_00956	CC0910	470.796
CCNA_00957	CC0911	663.117
CCNA_00958	CC0912	0
CCNA_00959	CC0913	0
CCNA_00961	CC0914	1382.25
CCNA_00962	CC0915	387.56
CCNA_00963	CC0916	1643.06
CCNA_00964	No_ref	0
CCNA_00965	CC0917	556.393
CCNA_00966	CC0918	1094.65
CCNA_00967	CC0919	800.862
CCNA_00968	CC0920	1233.93
CCNA_00969	CC0921	0
CCNA_00970	CC0922	1172.99
CCNA_00971	CC0923	1248.91
CCNA_00972	No_ref	0
CCNA_00973	CC0924	4011.71
CCNA_00974	CC0925	5965.55
CCNA_00976	CC0927	2891.66
CCNA_00977	CC0928	0
CCNA_00978	CC0929	0
CCNA_00979	CC0930	0
CCNA_00980	CC0931	0
CCNA_00981	CC0932	0
CCNA_00982	CC0933	6260.52
CCNA_00983	CC0934	0
CCNA_00984	CC0935	1243.63
CCNA_00985	CC0936	3864.33
CCNA_00986	CC0937	0
CCNA_00987	CC0938	2911.28
CCNA_00988	CC0939	0
CCNA_00989	CC0940	310.214
CCNA_00990	CC0941	507.352
CCNA_00991	CC0942	1401.46
CCNA_00992	CC0943	201.863
CCNA_00993	CC0944	0
CCNA_00994	CC0945	0
CCNA_00995	CC0946	422.334
CCNA_00996	CC0947	203.31
CCNA_00997	CC0948	474.67
CCNA_00998	CC0949	20804.9
CCNA_00999	No_ref	3220.73
CCNA_01000	No_ref	0
CCNA_01001	CC0950	2076.73
CCNA_01002	CC0951	938.773
CCNA_01003	CC0952	1528.47
CCNA_01004	CC0953	573.802
CCNA_01005	CC0954	1524.47
CCNA_01006	CC0955	1500.59
CCNA_01007	CC0956	0
CCNA_01008	CC0957	3170.69
CCNA_01009	CC0958	682
CCNA_01010	CC0959	3511.46
CCNA_01011	CC0960	1116.11
CCNA_01012	CC0961	1260.59
CCNA_01013	CC0962	433.276
CCNA_01014	CC0963	0
CCNA_01015	CC0964	797.57
CCNA_01016	CC0965	441.413
CCNA_01017	CC0966	0
CCNA_01018	CC0967	760.654
CCNA_01019	CC0968	162.893
CCNA_01020	CC0969	267.811
CCNA_01021	CC0970	0
CCNA_01022	CC0971	0
CCNA_01023	CC0972	128.507
CCNA_01024	CC0973	1729.43
CCNA_01025	CC0974	5526.08
CCNA_01026	CC0975	4359.21
CCNA_01027	CC0976	0
CCNA_01028	CC0977	799.984
CCNA_01029	CC0978	330.055
CCNA_01030	CC0979	1036.86
CCNA_01031	CC0980	0
CCNA_01032	CC0981	1662.49
CCNA_01033	CC0982	1174.3
CCNA_01034	CC0983	8980.64
CCNA_01035	CC0984	4102.72
CCNA_01036	No_ref	1249.43
CCNA_01037	CC0986	687.869
CCNA_01038	CC0987	3324.51
CCNA_01039	CC0988	0
CCNA_01040	CC0989	0
CCNA_01041	CC0990	0
CCNA_01042	CC0991	1655.99
CCNA_01043	No_ref	0
CCNA_01044	CC0992	0
CCNA_01045	CC0993	0
CCNA_01046	CC0994	3623.18
CCNA_01047	CC0995	75.1702
CCNA_01048	CC0996	0
CCNA_01049	CC0997	0
CCNA_01050	CC0998	1652.15
CCNA_01051	CC0999	0
CCNA_01052	CC1000	0
CCNA_01053	CC1001	0
CCNA_01054	CC1002	132.124
CCNA_01055	CC1003	898.021
CCNA_01056	CC1004	1183.56
CCNA_01057	CC1005	2486.04
CCNA_01058	CC1006	10375.2
CCNA_01059	CC1007	118666
CCNA_01060	CC1008	3512.31
CCNA_01061	CC1009	4141.53
CCNA_01062	CC1010	3413.5
CCNA_01063	CC1011	879.774
CCNA_01064	CC1012	1856
CCNA_01065	CC1013	1108.42
CCNA_01066	CC1014	993.271
CCNA_01067	CC1015	3350.08
CCNA_01068	CC1016	231.49
CCNA_01069	CC1017	1156.76
CCNA_01070	CC1018	585.383
CCNA_01071	CC1019	268.727
CCNA_01072	CC1020	0
CCNA_01073	CC1021	710.313
CCNA_01074	CC1022	8055.74
CCNA_01075	CC1023	1874.3
CCNA_01076	CC1024	2893.73
CCNA_01077	CC1025	109.235
CCNA_01078	CC1026	0
CCNA_01079	CC1027	1486.53
CCNA_01080	CC1028	453.729
CCNA_01081	CC1029	273.207
CCNA_01082	CC1030	0
CCNA_01083	CC1031	1711.99
CCNA_01084	CC1032	959.735
CCNA_01085	CC1033	1259.33
CCNA_01086	CC1034	2751.33
CCNA_01087	CC1035	4040.93
CCNA_01088	CC1036	1090.94
CCNA_01089	CC1037	566.093
CCNA_01090	CC1038	2122.51
CCNA_01091	CC1039	0
CCNA_01092	CC1040	0
CCNA_01093	CC1041	2436.09
CCNA_01094	CC1042	5998.03
CCNA_01095	CC1043	3769.08
CCNA_01096	CC1044	4211.28
CCNA_01097	CC1045	73127.9
CCNA_01098	CC1046	102780
CCNA_01099	CC1047	246.653
CCNA_01100	CC1048	698.616
CCNA_01101	CC1049	12354
CCNA_01102	CC1050	359.634
CCNA_01103	CC1051	1669.17
CCNA_01104	CC1052	524.59
CCNA_01105	CC1053	981.965
CCNA_01106	CC1054	928.786
CCNA_01107	No_ref	0
CCNA_01108	CC1055	765.782
CCNA_01109	CC1056	1873.15
CCNA_01110	CC1057	984.118
CCNA_01111	CC1058	511.396
CCNA_01112	CC1059	0
CCNA_01113	CC1060	673.744
CCNA_01114	CC1061	1378.76
CCNA_01115	CC1062	278.386
CCNA_01116	CC1063	1022.59
CCNA_01117	CC1064	827.997
CCNA_01118	CC1065	1897.65
CCNA_01119	CC1066	9999.97
CCNA_01120	CC1067	0
CCNA_01121	CC1068	1610.83
CCNA_01122	No_ref	1530.96
CCNA_01123	CC1070	1958.55
CCNA_01124	CC1071	0
CCNA_01125	CC1072	819.221
CCNA_01128	CC1074	2815.59
CCNA_01129	CC1075	1714.88
CCNA_01130	CC1076	0
CCNA_01131	CC1077	158.698
CCNA_01132	CC1078	1238.42
CCNA_01133	CC1079	0
CCNA_01134	CC1080	0
CCNA_01135	CC1081	1177.54
CCNA_01136	CC1082	0
CCNA_01137	CC1083	0
CCNA_01138	CC1084	1141.76
CCNA_01139	CC1085	5068.77
CCNA_01140	CC1086	768.731
CCNA_01141	CC1087	7285.94
CCNA_01142	CC1088	685.41
CCNA_01143	CC1089	2764.37
CCNA_01144	CC1090	1413.84
CCNA_01145	CC1091	0
CCNA_01147	CC1092	0
CCNA_01148	No_ref	0
CCNA_01149	CC1093	0
CCNA_01151	CC1095	275.947
CCNA_01152	CC1096	456.193
CCNA_01153	CC1097	0
CCNA_01154	CC1098	1900.75
CCNA_01155	CC1099	5897.57
CCNA_01156	CC1100	861.017
CCNA_01157	CC1101	1868.56
CCNA_01158	CC1102	257.969
CCNA_01159	CC1103	341.638
CCNA_01161	CC1104	0
CCNA_01162	CC1105	1152.23
CCNA_01163	CC1106	2553.65
CCNA_01164	CC1107	644.426
CCNA_01165	CC1108	341.208
CCNA_01166	CC1109	0
CCNA_01167	CC1110	0
CCNA_01168	CC1111	165.878
CCNA_01169	CC1112	0
CCNA_01170	CC1113	0
CCNA_01171	CC1114	0
CCNA_01172	CC1115	6043.56
CCNA_01173	CC1116	5131.18
CCNA_01174	CC1117	731.12
CCNA_01175	CC1118	370.924
CCNA_01176	No_ref	515.491
CCNA_01177	CC1119	463.634
CCNA_01178	CC1120	637.404
CCNA_01179	CC1121	278.009
CCNA_01180	CC1122	515.544
CCNA_01181	CC1123	4514.49
CCNA_01182	CC1124	698.414
CCNA_01183	CC1125	4607
CCNA_01184	CC1126	579.788
CCNA_01185	CC1127	0
CCNA_01186	CC1128	107073
CCNA_01187	CC1129	374.914
CCNA_01188	CC1130	430.526
CCNA_01189	CC1131	85.3443
CCNA_01190	CC1132	1260.5
CCNA_01191	CC1133	0
CCNA_01192	CC1134	0
CCNA_01193	CC1135	105.13
CCNA_01194	CC1136	304.302
CCNA_01195	CC1137	587.155
CCNA_01196	CC1138	585.417
CCNA_01197	CC1139	0
CCNA_01198	CC1140	847.122
CCNA_01199	CC1141	2667.8
CCNA_01200	CC1142	0
CCNA_01201	CC1143	0
CCNA_01202	CC1144	3473.43
CCNA_01203	CC1145	662.082
CCNA_01204	CC1146	1080.86
CCNA_01205	CC1147	0
CCNA_01206	CC1148	0
CCNA_01207	CC1149	177.786
CCNA_01208	CC1150	0
CCNA_01209	CC1151	179.778
CCNA_01210	CC1152	2907.96
CCNA_01211	CC1153	623.154
CCNA_01212	CC1154	1441.74
CCNA_01213	CC1155	634.532
CCNA_01214	CC1156	476.997
CCNA_01215	CC1157	2595.8
CCNA_01216	CC1158	884.354
CCNA_01217	CC1159	2635.2
CCNA_01218	CC1160	1182.82
CCNA_01219	CC1161	502.781
CCNA_01220	CC1162	9960.04
CCNA_01221	CC1163	14517.4
CCNA_01222	CC1164	530.744
CCNA_01223	CC1165	2307.11
CCNA_01224	CC1166	229.736
CCNA_01225	CC1167	503.087
CCNA_01226	CC1168	801.044
CCNA_01227	CC1169	426.553
CCNA_01228	CC1170	0
CCNA_01229	CC1171	153.617
CCNA_01230	CC1172	200.73
CCNA_01231	CC1173	0
CCNA_01232	CC1174	0
CCNA_01233	CC1175	177.448
CCNA_01234	CC1176	0
CCNA_01235	CC1177	935.1
CCNA_01236	CC1178	1160.77
CCNA_01237	CC1179	0
CCNA_01238	CC1180	379.343
CCNA_01239	CC1181	323.159
CCNA_01240	CC1182	713.872
CCNA_01241	CC1183	2399.38
CCNA_01242	CC1184	15366.6
CCNA_01243	CC1185	230.536
CCNA_01244	CC1186	1237.27
CCNA_01245	CC1187	888.181
CCNA_01246	CC1188	1094.5
CCNA_01247	CC1189	0
CCNA_01248	CC1190	1525.3
CCNA_01249	CC1191	287.674
CCNA_01250	CC1192	213.131
CCNA_01251	CC1193	319.418
CCNA_01252	CC1194	1787.08
CCNA_01253	CC1195	6597.27
CCNA_01254	CC1196	1147.47
CCNA_01255	CC1197	5726.72
CCNA_01256	CC1198	256.576
CCNA_01257	CC1199	0
CCNA_01258	CC1200	0
CCNA_01259	CC1201	3352.45
CCNA_01260	CC1202	0
CCNA_01261	CC1203	1147.61
CCNA_01262	CC1204	455.032
CCNA_01263	CC1205	838.037
CCNA_01264	CC1206	0
CCNA_01265	CC1207	0
CCNA_01266	CC1208	0
CCNA_01267	CC1209	335.484
CCNA_01268	CC1210	4189.36
CCNA_01269	CC1211	0
CCNA_01270	CC1212	0
CCNA_01271	CC1213	652.221
CCNA_01272	CC1214	0
CCNA_01273	CC1215	528.982
CCNA_01274	CC1216	542.014
CCNA_01275	CC1217	3028.45
CCNA_01276	CC1218	1355.37
CCNA_01277	CC1219	930.314
CCNA_01278	CC1220	5087.03
CCNA_01279	CC1221	705.03
CCNA_01280	CC1222	491.291
CCNA_01281	CC1223	465.184
CCNA_01282	CC1224	0
CCNA_01283	CC1225	0
CCNA_01284	CC1226	0
CCNA_01285	CC1227	646.608
CCNA_01286	CC1228	808.822
CCNA_01287	CC1229	0
CCNA_01288	CC1230	382.52
CCNA_01289	CC1231	570.293
CCNA_01290	CC1232	0
CCNA_01291	CC1233	0
CCNA_01292	CC1234	0
CCNA_01293	CC1235	0
CCNA_01294	CC1236	0
CCNA_01295	CC1237	2658.27
CCNA_01296	CC1238	2062.96
CCNA_01297	CC1239	1139.28
CCNA_01298	CC1240	138032
CCNA_01299	CC1241	261.656
CCNA_01300	CC1242	313.59
CCNA_01301	CC1243	299.338
CCNA_01302	CC1244	465.904
CCNA_01303	CC1245	1914.99
CCNA_01304	CC1246	1134.32
CCNA_01305	CC1247	88399.5
CCNA_01306	CC1248	72763.9
CCNA_01307	CC1249	72648.3
CCNA_01308	CC1250	44264.3
CCNA_01309	CC1251	61543.6
CCNA_01310	CC1252	59438.9
CCNA_01311	CC1253	58382.2
CCNA_01312	CC1254	73585.7
CCNA_01313	CC1255	64201.9
CCNA_01314	CC1256	106554
CCNA_01315	CC1257	116632
CCNA_01316	CC1258	112309
CCNA_01317	CC1259	89172.8
CCNA_01318	CC1260	59266.7
CCNA_01319	CC1261	60592.3
CCNA_01320	CC1262	50397.4
CCNA_01321	CC1263	70554.7
CCNA_01322	CC1264	75063.9
CCNA_01323	CC1265	64650.5
CCNA_01324	CC1266	43486
CCNA_01325	CC1267	85274.8
CCNA_01326	CC1268	6150.51
CCNA_01327	CC1269	13942
CCNA_01328	CC1270	76841.4
CCNA_01329	CC1271	70773.1
CCNA_01330	CC1272	38605.7
CCNA_01332	CC1273	68442.1
CCNA_01333	CC1274	0
CCNA_01334	CC1275	365.599
CCNA_01335	CC1276	461.283
CCNA_01336	CC1277	0
CCNA_01337	CC1278	0
CCNA_01338	CC1279	683.322
CCNA_01339	CC1280	0
CCNA_01340	CC1281	481.337
CCNA_01341	CC1282	980.628
CCNA_01342	CC1283	361.032
CCNA_01343	CC1284	896.841
CCNA_01344	CC1285	1375.17
CCNA_01345	CC1286	255.625
CCNA_01346	CC1287	2097.32
CCNA_01347	CC1288	2297.19
CCNA_01348	CC1290	943.815
CCNA_01349	CC1291	0
CCNA_01350	CC1292	0
CCNA_01351	CC1293	1225.98
CCNA_01352	CC1294	834.166
CCNA_01353	CC1295	858.183
CCNA_01354	CC1296	5352.84
CCNA_01355	CC1297	774.604
CCNA_01356	CC1298	1866.04
CCNA_01357	CC1299	1336.94
CCNA_01358	CC1300	4778.69
CCNA_01359	CC1301	1683.24
CCNA_01360	CC1302	3561.76
CCNA_01361	CC1303	0
CCNA_01362	CC1304	379.804
CCNA_01363	CC1305	0
CCNA_01364	CC1306	986.191
CCNA_01365	CC1307	5546.12
CCNA_01366	CC1308	1089.16
CCNA_01367	CC1309	2346.99
CCNA_01368	CC1310	2934.76
CCNA_01369	CC1311	2114.52
CCNA_01371	No_ref	13661.6
CCNA_01372	CC1313	1626.72
CCNA_01373	No_ref	807.085
CCNA_01374	CC1314	248.561
CCNA_01375	CC1315	7682.66
CCNA_01376	CC1316	839.972
CCNA_01377	No_ref	0
CCNA_01378	CC1317	7548.76
CCNA_01379	CC1318	4772.87
CCNA_01380	CC1319	13229.3
CCNA_01381	CC1320	3596.23
CCNA_01382	CC1321	483.178
CCNA_01383	CC1322	0
CCNA_01384	CC1323	686.239
CCNA_01385	CC1324	352.347
CCNA_01386	CC1325	5156.68
CCNA_01387	CC1326	535.326
CCNA_01388	CC1327	201.433
CCNA_01389	CC1328	0
CCNA_01390	CC1329	725.162
CCNA_01391	CC1330	0
CCNA_01392	CC1331	653.056
CCNA_01393	CC1332	788.857
CCNA_01394	CC1333	504.596
CCNA_01395	CC1334	3573.21
CCNA_01396	CC1335	747.561
CCNA_01397	CC1336	626.405
CCNA_01398	CC1337	632.76
CCNA_01399	CC1338	2324.97
CCNA_01400	CC1339	5917.58
CCNA_01403	CC1341	4358.09
CCNA_01404	CC1342	4529.28
CCNA_01405	CC1343	1279.36
CCNA_01406	CC1344	6135.2
CCNA_01407	CC1345	628.981
CCNA_01408	CC1346	0
CCNA_01409	CC1347	1282.85
CCNA_01410	CC1348	108.696
CCNA_01412	CC1350	7156.57
CCNA_01413	CC1351	1400.39
CCNA_01414	CC1352	2091.39
CCNA_01415	CC1353	7050.2
CCNA_01416	CC1354	2684.83
CCNA_01417	CC1355	5143.44
CCNA_01418	CC1356	8748.44
CCNA_01419	CC1357	13152.3
CCNA_01420	CC1358	2103.95
CCNA_01421	CC1359	8215.16
CCNA_01422	CC1360	3035.1
CCNA_01423	CC1361	1642.83
CCNA_01424	CC1362	1041.18
CCNA_01425	CC1363	223.56
CCNA_01426	CC1364	427.317
CCNA_01427	CC1365	6416.81
CCNA_01429	CC1366	6028.24
CCNA_01430	CC1367	3006.91
CCNA_01431	CC1368	2725.86
CCNA_01432	CC1369	3173.91
CCNA_01433	CC1370	10820.2
CCNA_01434	CC1371	0
CCNA_01435	CC1372	1070.91
CCNA_01437	No_ref	1020.88
CCNA_01438	CC1374	2018.35
CCNA_01439	CC1375	588.122
CCNA_01440	CC1376	84440.6
CCNA_01441	CC1377	56103.2
CCNA_01442	CC1378	2262.68
CCNA_01443	CC1379	561.383
CCNA_01444	CC1380	1370.18
CCNA_01445	CC1381	2097.24
CCNA_01446	CC1382	1644.42
CCNA_01447	CC1383	2672.12
CCNA_01448	CC1384	2116.5
CCNA_01449	CC1385	1433.72
CCNA_01450	CC1386	509.241
CCNA_01451	CC1387	0
CCNA_01452	CC1388	1636.04
CCNA_01453	CC1389	19987.8
CCNA_01457	CC1391	0
CCNA_01458	CC1392	0
CCNA_01459	CC1393	0
CCNA_01460	No_ref	0
CCNA_01461	CC1395	0
CCNA_01462	CC1396	0
CCNA_01463	CC1397	778.129
CCNA_01464	CC1398	13341.4
CCNA_01465	CC1399	939.18
CCNA_01466	CC1400	0
CCNA_01467	CC1401	0
CCNA_01468	CC1402	0
CCNA_01469	CC1403	0
CCNA_01470	CC1404	0
CCNA_01471	CC1405	0
CCNA_01472	CC1406	0
CCNA_01473	CC1407	0
CCNA_01474	CC1408	0
CCNA_01475	CC1409	0
CCNA_01476	CC1410	0
CCNA_01477	CC1411	0
CCNA_01478	CC1412	423.285
CCNA_01479	CC1413	607.568
CCNA_01480	CC1414	12426.6
CCNA_01481	CC1415	361.572
CCNA_01483	No_ref	0
CCNA_01484	CC1417	0
CCNA_01485	CC1418	294.35
CCNA_01486	CC1419	359.463
CCNA_01487	CC1420	285.799
CCNA_01488	CC1421	436.727
CCNA_01489	CC1422	627.7
CCNA_01490	CC1423	1204.79
CCNA_01491	CC1424	581.684
CCNA_01492	CC1425	1544.38
CCNA_01493	CC1426	719.456
CCNA_01494	CC1427	271.388
CCNA_01495	CC1428	0
CCNA_01496	CC1429	4276.63
CCNA_01497	CC1430	1261.27
CCNA_01498	CC1431	116.26
CCNA_01499	CC1432	164.636
CCNA_01500	CC1433	439.751
CCNA_01501	CC1434	0
CCNA_01502	CC1436	563.673
CCNA_01503	CC1435	0
CCNA_01504	CC1437	157.575
CCNA_01505	CC1438	4085.96
CCNA_01506	CC1439	550.227
CCNA_01507	CC1440	267.164
CCNA_01508	CC1441	1777.61
CCNA_01509	CC1442	3076.08
CCNA_01510	CC1443	0
CCNA_01511	CC1444	0
CCNA_01512	CC1445	0
CCNA_01513	CC1446	0
CCNA_01514	CC1447	0
CCNA_01515	CC1448	0
CCNA_01516	CC1449	2173.43
CCNA_01517	CC1450	617.789
CCNA_01519	CC1452	421.92
CCNA_01520	CC1453	994.438
CCNA_01521	CC1454	1071.02
CCNA_01522	CC1455	1178.89
CCNA_01523	CC1456	0
CCNA_01524	CC1457	878.588
CCNA_01525	CC1458	6988.53
CCNA_01526	CC1459	10548.5
CCNA_01527	CC1460	12241.3
CCNA_01528	CC1461	15333.7
CCNA_01529	CC1462	4918.26
CCNA_01530	CC1463	4211.1
CCNA_01531	CC1464	2988.06
CCNA_01532	CC1465	912.329
CCNA_01533	CC1466	2484.15
CCNA_01534	CC1467	4275.8
CCNA_01535	CC1468	26902.1
CCNA_01536	CC1469	2682.63
CCNA_01537	CC1470	0
CCNA_01538	CC1471	12872.7
CCNA_01539	CC1472	786.918
CCNA_01541	CC1474	0
CCNA_01542	CC1475	304.166
CCNA_01543	CC1476	2329.4
CCNA_01545	CC1477	441.772
CCNA_01546	CC1478	2165.39
CCNA_01547	CC1480	2717.94
CCNA_01548	CC1481	164.975
CCNA_01549	CC1482	307.24
CCNA_01550	CC1483	456.913
CCNA_01551	CC1484	0
CCNA_01552	CC1485	1327.62
CCNA_01553	CC1486	0
CCNA_01554	CC1487	142.579
CCNA_01555	CC1488	0
CCNA_01556	CC1489	2942.95
CCNA_01557	CC1490	231.509
CCNA_01558	CC1491	1398.86
CCNA_01559	CC1492	556.012
CCNA_01560	CC1493	693.453
CCNA_01561	CC1494	0
CCNA_01562	CC1495	6118.02
CCNA_01563	CC1496	3428.5
CCNA_01566	CC1498	2070.92
CCNA_01567	CC1499	1162.8
CCNA_01568	CC1500	290.525
CCNA_01569	CC1501	0
CCNA_01570	CC1502	0
CCNA_01571	CC1503	825.716
CCNA_01572	CC1504	0
CCNA_01573	CC1505	0
CCNA_01574	CC1506	473.44
CCNA_01575	CC1507	5181.93
CCNA_01576	CC1508	139.706
CCNA_01577	CC1509	0
CCNA_01578	CC1510	1597.6
CCNA_01579	CC1511	1134.39
CCNA_01580	CC1512	1755.27
CCNA_01581	CC1513	2546.24
CCNA_01582	CC1514	0
CCNA_01583	CC1515	6120.22
CCNA_01584	CC1516	732.315
CCNA_01585	CC1517	329.333
CCNA_01586	CC1518	0
CCNA_01587	CC1519	0
CCNA_01588	CC1520	0
CCNA_01589	CC1521	428.91
CCNA_01590	CC1522	750.742
CCNA_01591	CC1523	541.148
CCNA_01592	CC1524	5484.27
CCNA_01593	CC1525	2210.1
CCNA_01594	CC1526	2532.52
CCNA_01595	CC1527	0
CCNA_01596	CC1528	599.747
CCNA_01597	No_ref	1248.85
CCNA_01598	CC1529	282.623
CCNA_01599	CC1530	2707.16
CCNA_01600	CC1531	218.941
CCNA_01601	CC1532	2084.55
CCNA_01602	CC1533	1795.02
CCNA_01603	CC1534	5677.16
CCNA_01604	CC1535	0
CCNA_01605	CC1536	0
CCNA_01606	CC1537	0
CCNA_01607	CC1538	385.362
CCNA_01608	CC1539	0
CCNA_01609	CC1540	161.352
CCNA_01610	CC1541	476.92
CCNA_01611	CC1542	0
CCNA_01612	CC1543	10738.4
CCNA_01613	CC1544	1336.04
CCNA_01614	CC1545	387.56
CCNA_01615	CC1546	595.767
CCNA_01616	CC1547	522.402
CCNA_01617	CC1548	0
CCNA_01618	CC1549	1030.3
CCNA_01619	CC1550	1848.72
CCNA_01620	CC1551	0
CCNA_01621	CC1552	31717.7
CCNA_01622	CC1553	591.159
CCNA_01623	CC1554	728.485
CCNA_01624	CC1555	5626.23
CCNA_01625	CC1556	326.303
CCNA_01626	CC1557	1393.63
CCNA_01627	CC1558	646.535
CCNA_01628	No_ref	0
CCNA_01629	CC1559	2980.12
CCNA_01630	CC1560	722.669
CCNA_01632	No_ref	441.005
CCNA_01633	CC1562	2665.74
CCNA_01634	CC1563	548.501
CCNA_01635	CC1564	0
CCNA_01636	CC1565	1388.81
CCNA_01637	CC1566	2573.86
CCNA_01638	CC1567	698.636
CCNA_01639	CC1568	477.184
CCNA_01640	CC1569	363.7
CCNA_01641	CC1570	315.187
CCNA_01642	CC1571	858.59
CCNA_01643	CC1572	417.741
CCNA_01644	CC1573	945.542
CCNA_01645	CC1574	2103.1
CCNA_01646	CC1575	2130.66
CCNA_01647	CC1576	1159.26
CCNA_01648	CC1577	1017.56
CCNA_01649	CC1578	387.986
CCNA_01650	CC1579	6937.91
CCNA_01651	CC1580	3294.23
CCNA_01652	CC1581	1946.12
CCNA_01653	CC1582	6490.09
CCNA_01654	CC1583	1968.86
CCNA_01655	CC1584	27692.1
CCNA_01656	CC1585	608.965
CCNA_01657	CC1586	469.617
CCNA_01658	CC1587	1555.41
CCNA_01659	CC1588	1152.56
CCNA_01660	CC1589	515.186
CCNA_01663	CC1591	0
CCNA_01664	CC1592	0
CCNA_01665	CC1593	379.988
CCNA_01666	CC1594	106.55
CCNA_01667	CC1595	275.005
CCNA_01668	CC1596	0
CCNA_01669	CC1597	0
CCNA_01670	CC1598	570.564
CCNA_01671	CC1599	2015.58
CCNA_01672	CC1600	402.703
CCNA_01673	CC1601	256.965
CCNA_01674	CC1602	253.446
CCNA_01675	CC1603	438.381
CCNA_01676	CC1604	227.364
CCNA_01677	CC1605	2873.51
CCNA_01678	CC1606	4161.3
CCNA_01679	CC1607	4570.15
CCNA_01680	CC1608	1801.84
CCNA_01681	CC1609	1415.47
CCNA_01682	CC1610	244.309
CCNA_01683	CC1611	0
CCNA_01684	CC1612	4585.81
CCNA_01685	CC1613	2025.51
CCNA_01686	CC1614	575.214
CCNA_01687	CC1615	1208.71
CCNA_01688	CC1616	421.159
CCNA_01689	CC1617	5806.97
CCNA_01690	CC1618	756.008
CCNA_01691	CC1619	1267.35
CCNA_01692	CC1620	3758.93
CCNA_01693	CC1621	0
CCNA_01694	CC1622	0
CCNA_01695	CC1623	0
CCNA_01696	CC1624	0
CCNA_01697	CC1625	153.799
CCNA_01698	CC1626	1224.42
CCNA_01699	CC1627	165.021
CCNA_01700	CC1628	0
CCNA_01701	CC1629	0
CCNA_01702	CC1630	0
CCNA_01703	CC1631	0
CCNA_01704	CC1632	3360.75
CCNA_01705	CC1633	229.668
CCNA_01706	CC1634	366.211
CCNA_01707	CC1635	0
CCNA_01708	CC1636	1360.52
CCNA_01709	CC1637	0
CCNA_01710	CC1638	0
CCNA_01711	CC1639	506.377
CCNA_01712	CC1640	554.599
CCNA_01713	CC1641	554.466
CCNA_01714	CC1642	3360.84
CCNA_01715	CC1643	1826.73
CCNA_01716	CC1644	1363
CCNA_01717	CC1645	1876.61
CCNA_01718	CC1646	0
CCNA_01719	CC1647	888.508
CCNA_01721	CC1649	433.177
CCNA_01722	CC1650	873.007
CCNA_01723	CC1651	1521.01
CCNA_01724	CC1652	9287.74
CCNA_01725	CC1653	4739.62
CCNA_01726	CC1654	1669.9
CCNA_01727	CC1655	910.809
CCNA_01728	CC1656	2724.43
CCNA_01729	CC1657	982.897
CCNA_01730	CC1658	3870.39
CCNA_01731	CC1659	507.064
CCNA_01732	CC1660	978.656
CCNA_01733	CC1661	858.331
CCNA_01734	CC1662	307.213
CCNA_01735	CC1663	0
CCNA_01736	CC1664	305.144
CCNA_01737	CC1665	1397.61
CCNA_01738	CC1666	1371.82
CCNA_01739	CC1667	67367.2
CCNA_01740	CC1668	78313.8
CCNA_01741	CC1669	70222.7
CCNA_01742	CC1670	1723.35
CCNA_01743	CC1671	0
CCNA_01744	CC1672	0
CCNA_01745	CC1673	5627.72
CCNA_01746	CC1674	9097.75
CCNA_01747	CC1675	12861.8
CCNA_01748	CC1676	1451.95
CCNA_01749	CC1677	155502
CCNA_01750	CC1678	8618.13
CCNA_01751	CC1679	2062.49
CCNA_01752	CC1680	1073.12
CCNA_01753	CC1681	2344.39
CCNA_01754	CC1682	0
CCNA_01755	CC1683	277.489
CCNA_01756	CC1684	0
CCNA_01757	CC1685	766.629
CCNA_01758	CC1686	354.432
CCNA_01759	CC1688	4657.61
CCNA_01760	CC1689	2321.63
CCNA_01761	CC1690	529.954
CCNA_01762	CC1691	774.788
CCNA_01763	CC1692	8318.38
CCNA_01764	CC1693	856.05
CCNA_01765	CC1694	839.032
CCNA_01766	CC1695	3502.93
CCNA_01767	CC1696	877.077
CCNA_01768	CC1697	2011.76
CCNA_01769	CC1698	891.283
CCNA_01770	CC1699	88561.2
CCNA_01771	No_ref	0
CCNA_01772	No_ref	0
CCNA_01773	CC1701	989.982
CCNA_01774	CC1702	585.209
CCNA_01775	CC1703	6307.68
CCNA_01776	CC1704	6157.07
CCNA_01777	CC1705	405.751
CCNA_01778	CC1706	531.525
CCNA_01779	CC1707	6970.99
CCNA_01780	CC1708	1047.38
CCNA_01781	CC1709	0
CCNA_01782	CC1710	631.16
CCNA_01783	CC1711	1032.19
CCNA_01784	CC1712	1512.87
CCNA_01785	CC1713	510.966
CCNA_01786	CC1715	564.747
CCNA_01787	CC1716	0
CCNA_01788	CC1717	0
CCNA_01789	CC1718	590.061
CCNA_01790	CC1719	11535
CCNA_01791	CC1720	4017.12
CCNA_01792	CC1721	72940.7
CCNA_01793	CC1722	0
CCNA_01794	CC1723	0
CCNA_01795	CC1724	28571.9
CCNA_01797	CC1725	2610.33
CCNA_01799	CC1726	12358.4
CCNA_01800	CC1727	10874.9
CCNA_01801	CC1728	989.412
CCNA_01802	No_ref	8566.02
CCNA_01803	CC1729	8990.25
CCNA_01804	CC1730	4067.34
CCNA_01805	CC1731	7300.77
CCNA_01806	CC1732	327.513
CCNA_01807	CC1733	1057.28
CCNA_01808	CC1734	154.135
CCNA_01809	CC1735	2679.29
CCNA_01810	CC1736	568.919
CCNA_01811	CC1737	1634.31
CCNA_01812	CC1738	1532.39
CCNA_01813	CC1739	889.757
CCNA_01814	CC1740	682.928
CCNA_01815	CC1741	1307.88
CCNA_01816	CC1742	331.694
CCNA_01817	CC1743	1500.24
CCNA_01818	CC1744	1673.6
CCNA_01819	CC1745	6593.16
CCNA_01820	CC1746	1042.32
CCNA_01821	CC1747	694.237
CCNA_01822	CC1748	139.095
CCNA_01823	No_ref	0
CCNA_01824	No_ref	0
CCNA_01826	CC1750	129250
CCNA_01827	CC1751	852.456
CCNA_01828	CC1752	426.672
CCNA_01829	CC1753	350.941
CCNA_01830	CC1754	445.742
CCNA_01831	CC1755	110.064
CCNA_01832	CC1756	225.19
CCNA_01833	CC1757	148.392
CCNA_01834	CC1758	238.882
CCNA_01835	CC1759	396.476
CCNA_01836	CC1760	406.874
CCNA_01837	CC1761	0
CCNA_01840	CC1763	379.875
CCNA_01841	CC1764	0
CCNA_01842	No_ref	0
CCNA_01843	CC1765	162.339
CCNA_01844	CC1766	0
CCNA_01845	CC1767	0
CCNA_01846	CC1768	624.665
CCNA_01847	CC1769	662.197
CCNA_01848	CC1770	1511.54
CCNA_01849	CC1771	2036.78
CCNA_01850	CC1772	1884.56
CCNA_01851	CC1773	3389.41
CCNA_01852	CC1774	0
CCNA_01853	CC1775	1069.28
CCNA_01854	CC1776	2486.9
CCNA_01855	CC1777	5955.21
CCNA_01856	CC1778	4182.92
CCNA_01857	CC1779	1939.77
CCNA_01858	CC1780	3804.94
CCNA_01859	CC1781	6645.84
CCNA_01860	CC1782	450.242
CCNA_01861	CC1783	1003.17
CCNA_01862	CC1784	0
CCNA_01863	CC1785	1135.45
CCNA_01864	CC1786	752.9
CCNA_01865	CC1787	210.997
CCNA_01866	CC1788	180.769
CCNA_01868	CC1790	0
CCNA_01869	CC1791	0
CCNA_01870	CC1792	282.346
CCNA_01873	CC1795	0
CCNA_01874	CC1796	0
CCNA_01875	CC1798	0
CCNA_01876	CC1799	0
CCNA_01877	CC1800	366.081
CCNA_01878	CC1801	0
CCNA_01879	CC1802	0
CCNA_01880	CC1803	0
CCNA_01881	CC1804	0
CCNA_01882	CC1805	0
CCNA_01883	CC1806	0
CCNA_01884	CC1807	0
CCNA_01885	CC1808	0
CCNA_01886	CC1809	0
CCNA_01888	CC1811	0
CCNA_01889	CC1812	0
CCNA_01890	CC1813	0
CCNA_01891	CC1814	0
CCNA_01892	CC1816	0
CCNA_01893	CC1817	0
CCNA_01894	CC1818	0
CCNA_01895	CC1819	0
CCNA_01896	CC1820	0
CCNA_01897	CC1821	339.171
CCNA_01898	CC1822	1288.46
CCNA_01899	CC1823	611.756
CCNA_01900	CC1824	1649.08
CCNA_01901	CC1825	636.908
CCNA_01902	CC1826	433.255
CCNA_01903	CC1827	0
CCNA_01904	CC1828	0
CCNA_01905	CC1829	56.09
CCNA_01906	CC1830	0
CCNA_01907	CC1831	0
CCNA_01908	CC1832	0
CCNA_01909	CC1833	0
CCNA_01910	No_ref	0
CCNA_01911	CC1834	563.623
CCNA_01912	CC1835	545.257
CCNA_01913	CC1836	930.145
CCNA_01914	CC1837	1290.1
CCNA_01915	CC1838	641.931
CCNA_01916	CC1840	204.321
CCNA_01917	CC1841	414.74
CCNA_01918	CC1842	1804.88
CCNA_01919	CC1843	1090.32
CCNA_01920	CC1844	847.965
CCNA_01921	CC1845	2386.27
CCNA_01922	CC1846	0
CCNA_01923	CC1847	4016.38
CCNA_01924	CC1848	290.213
CCNA_01925	CC1849	332.932
CCNA_01926	CC1850	5927.81
CCNA_01927	CC1851	471.29
CCNA_01928	CC1852	473.232
CCNA_01929	CC1853	1057.91
CCNA_01930	CC1854	501.601
CCNA_01931	CC1855	0
CCNA_01932	CC1856	200.666
CCNA_01933	CC1857	0
CCNA_01934	CC1858	1225.54
CCNA_01935	CC1859	2973.39
CCNA_01936	CC1860	887.26
CCNA_01937	CC1861	1447.55
CCNA_01938	CC1862	3184.26
CCNA_01939	CC1863	1001.83
CCNA_01940	CC1864	1271.82
CCNA_01941	CC1865	721.734
CCNA_01942	CC1866	3091.26
CCNA_01943	CC1867	8490.3
CCNA_01944	CC1868	482.981
CCNA_01945	CC1869	712.988
CCNA_01946	CC1870	4125.8
CCNA_01947	CC1871	2824.78
CCNA_01948	CC1872	1088.67
CCNA_01949	CC1873	2131.22
CCNA_01950	CC1874	3748.42
CCNA_01951	CC1875	760.156
CCNA_01952	CC1876	1508.97
CCNA_01954	CC1877	6067.07
CCNA_01955	CC1878	530.492
CCNA_01956	CC1879	2199.81
CCNA_01957	CC1880	3741.74
CCNA_01958	CC1881	7895.45
CCNA_01959	CC1882	3002.18
CCNA_01960	CC1883	13022.5
CCNA_01961	CC1884	7647.19
CCNA_01962	CC1885	313.532
CCNA_01963	CC1886	957.329
CCNA_01964	CC1887	20303.4
CCNA_01966	CC1889	1209.43
CCNA_01967	CC1890	1034.97
CCNA_01968	CC1891	1242.35
CCNA_01969	CC1892	10411.7
CCNA_01970	CC1893	2290.88
CCNA_01971	CC1894	5960.63
CCNA_01972	CC1895	2202.21
CCNA_01973	CC1896	0
CCNA_01974	CC1897	3286.73
CCNA_01975	CC1898	794.908
CCNA_01976	CC1899	2004.68
CCNA_01977	CC1900	1173.75
CCNA_01978	CC1901	790.038
CCNA_01979	CC1902	4796.17
CCNA_01980	CC1903	399.655
CCNA_01981	CC1904	0
CCNA_01982	CC1905	3403.91
CCNA_01983	CC1906	15581.5
CCNA_01984	CC1907	0
CCNA_01985	CC1908	0
CCNA_01986	CC1909	448.325
CCNA_01987	CC1910	1200.93
CCNA_01988	CC1911	2870.29
CCNA_01989	CC1912	3660.41
CCNA_01990	CC1913	858.747
CCNA_01991	CC1914	33619.6
CCNA_01992	CC1915	6045.7
CCNA_01993	CC1916	2435.92
CCNA_01994	CC1917	711.751
CCNA_01995	CC1918	642.314
CCNA_01996	CC1919	2105.68
CCNA_01997	CC1920	9517.49
CCNA_01998	CC1921	4044.81
CCNA_01999	CC1922	42193.5
CCNA_02000	CC1923	58756.6
CCNA_02001	CC1924	0
CCNA_02002	CC1925	0
CCNA_02003	CC1926	914.885
CCNA_02004	CC1927	3335.96
CCNA_02005	CC1928	903.271
CCNA_02006	CC1929	911.476
CCNA_02007	CC1930	613.152
CCNA_02008	CC1931	6291.46
CCNA_02009	No_ref	0
CCNA_02010	CC1932	5063.4
CCNA_02011	CC1933	5823.22
CCNA_02012	CC1934	2581.38
CCNA_02013	CC1935	1690.28
CCNA_02014	CC1936	770.827
CCNA_02015	CC1937	4421.61
CCNA_02016	CC1938	4612.28
CCNA_02017	CC1939	4312.54
CCNA_02018	CC1940	4413.96
CCNA_02019	CC1941	6252.06
CCNA_02020	CC1942	16662
CCNA_02021	CC1943	818.831
CCNA_02022	CC1945	5396.56
CCNA_02023	CC1946	9709.96
CCNA_02024	CC1947	10820.9
CCNA_02025	CC1948	1478.71
CCNA_02026	CC1949	1409.3
CCNA_02027	CC1950	12925.8
CCNA_02028	CC1951	5409.69
CCNA_02029	CC1952	8390.62
CCNA_02030	CC1953	4983.66
CCNA_02031	CC1954	8871.08
CCNA_02032	CC1955	11556.8
CCNA_02033	CC1956	10305.8
CCNA_02034	CC1957	0
CCNA_02035	CC1958	155.287
CCNA_02036	CC1959	8047.87
CCNA_02037	CC1960	7384.69
CCNA_02039	CC1961	12470.6
CCNA_02040	CC1962	1847.67
CCNA_02041	CC1963	24962.8
CCNA_02042	CC1964	38175.2
CCNA_02043	CC1965	231.282
CCNA_02044	CC1966	0
CCNA_02045	CC1967	106.943
CCNA_02046	CC1968	10212.8
CCNA_02047	CC1969	20464.5
CCNA_02048	CC1970	5675.18
CCNA_02049	CC1971	832.459
CCNA_02050	CC1972	3413.91
CCNA_02051	CC1973	3524.48
CCNA_02052	CC1974	2035.62
CCNA_02053	No_ref	0
CCNA_02054	CC1975	3609.79
CCNA_02055	CC1976	0
CCNA_02056	CC1977	834.243
CCNA_02057	CC1978	0
CCNA_02058	CC1979	0
CCNA_02059	CC1980	1583.33
CCNA_02060	CC1981	579.694
CCNA_02061	CC1982	1732.81
CCNA_02062	CC1983	746.632
CCNA_02063	CC1984	6307.59
CCNA_02064	CC1985	2602.54
[truncated: 1,881 more rows]

## Sheet: M2G Fraction Synthesis
Fraction of total protein synthesis in M2G media
CCNA tag	CC tag	1_3D	2_0D	3_0D	Average	σ
CCNA_00001	CC0001	0.00010484	0.000105371	9.95822e-05	0.000103264	3.20002e-06
CCNA_00002	CC0002	4.45429e-05	4.67188e-05	3.1402e-05	4.08879e-05	8.28675e-06
CCNA_00003	CC0003	7.33769e-05	7.35071e-05	7.70931e-05	7.4659e-05	2.10895e-06
CCNA_00004	CC0004	5.60974e-05	7.70718e-05	5.88278e-05	6.3999e-05	1.14034e-05
CCNA_00005	CC0005	9.81658e-05	9.21853e-05	8.22636e-05	9.08716e-05	8.03211e-06
CCNA_00006	CC0006	0.000265206	0.000302427	0.000270167	0.000279266	2.02103e-05
CCNA_00007	CC0007	0.00127291	0.00122405	0.00110285	0.00119994	8.75565e-05
CCNA_00008	CC0008	0.00116314	0.00106426	0.000996036	0.00107448	8.40201e-05
CCNA_00009	CC0009	4.36087e-06	3.15475e-06	3.91499e-06	3.8102e-06	6.09849e-07
CCNA_00010	CC0010	0.00251245	0.00272354	0.00289727	0.00271109	0.00019271
CCNA_00011	CC0011	0.000211826	0.000222253	0.000206173	0.000213418	8.15728e-06
CCNA_00012	CC0012	0.000146415	0.000183851	0.000162691	0.000164319	1.87707e-05
CCNA_00013	CC0013	0.00021176	0.000234744	0.000211682	0.000219395	1.3292e-05
CCNA_00014	CC0014	2.8169e-05	3.48706e-05	3.42183e-05	3.24193e-05	3.69526e-06
CCNA_00015	CC0015	4.79007e-05	5.03859e-05	5.48072e-05	5.10313e-05	3.49815e-06
CCNA_00016	CC0016	1.50138e-05	8.09887e-06	8.20525e-06	1.04393e-05	3.96197e-06
CCNA_00017	CC0017	6.33146e-06	4.55302e-06	3.27714e-06	4.72054e-06	1.53404e-06
CCNA_00018	CC0018	3.58304e-05	4.26631e-05	3.60575e-05	3.81837e-05	3.88092e-06
CCNA_00019	CC0019	7.35625e-06	4.20396e-06	8.96867e-06	6.84296e-06	2.42347e-06
CCNA_00020	CC0020	2.77814e-05	3.5739e-05	2.79844e-05	3.05016e-05	4.53685e-06
CCNA_00021	CC0021	0.000120693	0.000144467	0.000124124	0.000129761	1.28503e-05
CCNA_00022	CC0022	5.08299e-05	5.34471e-05	5.53232e-05	5.32001e-05	2.25683e-06
CCNA_00023	CC0023	4.44631e-05	6.36174e-05	3.91734e-05	4.90846e-05	1.28606e-05
CCNA_00024	CC0024	4.30517e-05	6.11364e-05	4.77702e-05	5.06528e-05	9.38064e-06
CCNA_00025	CC0025	0.000241339	0.000242917	0.000246393	0.00024355	2.58578e-06
CCNA_00026	CC0026	0.000164261	0.000181271	0.000164385	0.000169972	9.78542e-06
CCNA_00027	CC0027	0.000233484	0.000204244	0.000206252	0.00021466	1.63331e-05
CCNA_00028	CC0028	0.00514933	0.00467259	0.00521309	0.00501167	0.00029538
CCNA_00029	CC0029	4.95229e-05	5.65658e-05	4.94398e-05	5.18428e-05	4.0904e-06
CCNA_00030	CC0030	3.84078e-05	3.48659e-05	3.90956e-05	3.74564e-05	2.26966e-06
CCNA_00031	CC0031	9.0654e-06	5.91029e-06	9.17784e-06	8.05117e-06	1.85491e-06
CCNA_00032	CC0032	2.14852e-05	2.38248e-05	2.49117e-05	2.34072e-05	1.75098e-06
CCNA_00033	CC0034	0.00373082	0.0035306	0.00363998	0.0036338	0.000100252
CCNA_00034	CC0035	0.00121099	0.00120732	0.0011586	0.00119231	2.92454e-05
CCNA_00035	CC0036	7.17475e-05	6.409e-05	6.29259e-05	6.62545e-05	4.79255e-06
CCNA_00036	CC0037	9.14599e-05	8.1818e-05	8.67073e-05	8.66617e-05	4.82112e-06
CCNA_00037	CC0038	3.02565e-05	3.37252e-05	2.65806e-05	3.01874e-05	3.57281e-06
CCNA_00038	CC0039	2.49412e-05	2.53081e-05	1.21644e-05	2.08045e-05	7.48487e-06
CCNA_00039	CC0040	0.00011501	0.000105543	8.13124e-05	0.000100622	1.73795e-05
CCNA_00040	CC0041	5.26126e-05	3.48109e-05	5.75837e-05	4.83357e-05	1.19737e-05
CCNA_00041	CC0042	0.00221145	0.00227775	0.00217691	0.00222204	5.12471e-05
CCNA_00042	CC0043	3.20229e-05	2.92312e-05	3.36424e-05	3.16322e-05	2.23143e-06
CCNA_00043	CC0044	0.00146622	0.0015855	0.00157017	0.00154063	6.48948e-05
CCNA_00044	CC0045	0.000109301	0.000118908	0.000107512	0.000111907	6.12832e-06
CCNA_00045	CC0047	0.000822912	0.000830002	0.000886675	0.000846529	3.49472e-05
CCNA_00046	CC0048	2.30089e-05	2.98349e-05	1.74942e-05	2.3446e-05	6.18197e-06
CCNA_00047	CC0049	0.000104735	9.07439e-05	9.7383e-05	9.76206e-05	6.99858e-06
CCNA_00048	CC0050	0.0027532	0.00277089	0.00273863	0.00275424	1.6154e-05
CCNA_00049	CC0051	3.25134e-06	1.89151e-06	2.12385e-06	2.42223e-06	7.27367e-07
CCNA_00050	CC0052	3.83577e-05	4.00697e-05	3.54303e-05	3.79526e-05	2.34608e-06
CCNA_00051	CC0053	5.30236e-05	7.45561e-05	7.08747e-05	6.61515e-05	1.15171e-05
CCNA_00052	CC0054	5.51738e-05	6.46664e-05	7.32041e-05	6.43481e-05	9.01937e-06
CCNA_00053	CC0055	9.28882e-05	9.9881e-05	8.75609e-05	9.34434e-05	6.17876e-06
CCNA_00054	CC0056	0.000195693	0.000210464	0.000212941	0.000206366	9.32564e-06
CCNA_00055	CC0057	0.000383684	0.000345773	0.000400028	0.000376495	2.78326e-05
CCNA_00056	CC0058	2.22784e-05	2.92037e-05	2.25951e-05	2.46924e-05	3.91009e-06
CCNA_00057	CC0059	3.8833e-05	4.58617e-05	3.88714e-05	4.11887e-05	4.04697e-06
CCNA_00058	CC0060	5.39705e-05	6.85827e-05	4.96984e-05	5.74172e-05	9.90273e-06
CCNA_00059	CC0061	0.000220701	0.000217232	0.000190603	0.000209512	1.64672e-05
CCNA_00060	CC0062	0.000190886	0.000186725	0.000171226	0.000182946	1.03603e-05
CCNA_00061	CC0063	3.00174e-05	2.43792e-05	2.19625e-05	2.5453e-05	4.13342e-06
CCNA_00062	CC0064	0.000204399	0.000241007	0.000236535	0.000227314	1.997e-05
CCNA_00063	CC0065	7.67468e-05	7.15808e-05	6.88347e-05	7.23874e-05	4.01722e-06
CCNA_00064	CC0066	1.80119e-06	3.73368e-06	0	1.84496e-06	1.86723e-06
CCNA_00065	CC0067	0.000189875	0.000173916	0.000149365	0.000171052	2.04061e-05
CCNA_00066	CC0068	5.48017e-06	8.64235e-06	4.72143e-06	6.28132e-06	2.07961e-06
CCNA_00067	CC0069	8.39326e-05	9.00777e-05	8.88019e-05	8.76041e-05	3.24293e-06
CCNA_00068	CC0070	0.00010367	0.00012856	0.000116487	0.000116239	1.24469e-05
CCNA_00069	CC0071	4.55481e-05	4.7973e-05	5.07859e-05	4.81023e-05	2.6213e-06
CCNA_00070	CC0072	8.05519e-05	8.91463e-05	9.05241e-05	8.67408e-05	5.40379e-06
CCNA_00071	CC0073	3.27621e-06	4.61611e-06	1.91073e-06	3.26768e-06	1.35271e-06
CCNA_00072	CC0074	7.53855e-05	7.42489e-05	8.72884e-05	7.89742e-05	7.22262e-06
CCNA_00073	CC0075	9.93249e-05	0.000114729	0.000101079	0.000105044	8.43261e-06
CCNA_00074	CC0076	0.000800067	0.000861229	0.000733604	0.0007983	6.38308e-05
CCNA_00075	CC0077	0.000551592	0.000555751	0.000583583	0.000563642	1.73939e-05
CCNA_00076	CC0078	1.38044e-05	1.67245e-05	1.32096e-05	1.45795e-05	1.88127e-06
CCNA_00077	CC0079	3.71022e-05	4.43323e-05	3.6204e-05	3.92128e-05	4.45627e-06
CCNA_00078	CC0080	0.000303775	0.000304588	0.000314268	0.000307544	5.83791e-06
CCNA_00079	CC0081	4.24105e-05	4.58987e-05	4.8399e-05	4.55694e-05	3.00783e-06
CCNA_00080	CC0082	1.79274e-05	2.18697e-05	1.87314e-05	1.95095e-05	2.08312e-06
CCNA_00081	CC0083	0.000175553	0.000178222	0.000156199	0.000169991	1.20184e-05
CCNA_00082	CC0084	0.00052157	0.000487982	0.000555881	0.000521811	3.39502e-05
CCNA_00083	CC0085	0.000145265	0.000156978	0.000156531	0.000152925	6.63759e-06
CCNA_00084	CC0086	0.000977203	0.000921893	0.000946967	0.000948688	2.7695e-05
CCNA_00085	CC0087	5.09975e-05	5.78836e-05	4.29527e-05	5.06113e-05	7.4729e-06
CCNA_00086	CC0088	0.000648207	0.000579923	0.000620812	0.000616314	3.43636e-05
CCNA_00087	CC0089	5.89735e-05	4.90486e-05	5.99727e-05	5.59983e-05	6.0393e-06
CCNA_00088	CC0090	0.000188319	0.000210207	0.000177102	0.000191876	1.68363e-05
CCNA_00089	CC0091	0.000214154	0.000186929	0.000216345	0.000205809	1.63877e-05
CCNA_00090	CC0092	2.07652e-05	2.61993e-05	2.79845e-05	2.4983e-05	3.76017e-06
CCNA_00091	CC0093	7.41997e-06	1.08426e-05	6.73711e-06	8.33323e-06	2.19985e-06
CCNA_00092	CC0094	4.13494e-05	4.89966e-05	4.84409e-05	4.62623e-05	4.26379e-06
CCNA_00093	No_ref	2.50145e-05	2.11085e-05	1.1913e-05	1.93453e-05	6.72637e-06
CCNA_00094	CC0095	0.000153183	0.000151104	0.000148534	0.00015094	2.3291e-06
CCNA_00095	CC0096	5.0144e-05	6.40895e-05	7.09196e-05	6.17177e-05	1.05889e-05
CCNA_00096	CC0097	6.65384e-05	8.11793e-05	5.53885e-05	6.77021e-05	1.29348e-05
CCNA_00097	CC0098	8.37228e-07	0	0	2.79076e-07	4.83374e-07
CCNA_00098	CC0099	2.23053e-06	2.73963e-06	1.01731e-06	1.99582e-06	8.84826e-07
CCNA_00099	CC0100	4.71326e-05	5.13744e-05	3.39227e-05	4.41432e-05	9.10182e-06
CCNA_00100	CC0101	0.000126322	0.00014742	0.000148332	0.000140692	1.24525e-05
CCNA_00101	CC0102	5.37018e-05	6.89172e-05	5.60196e-05	5.95462e-05	8.19788e-06
CCNA_00102	CC0103	1.4976e-05	1.24766e-05	1.39559e-05	1.38028e-05	1.25673e-06
CCNA_00103	CC0104	6.25878e-05	6.97108e-05	6.31612e-05	6.51533e-05	3.95733e-06
CCNA_00104	CC0105	7.5153e-05	7.30592e-05	8.82934e-05	7.88352e-05	8.25766e-06
CCNA_00105	CC0106	5.1759e-05	6.23049e-05	5.15663e-05	5.52101e-05	6.14505e-06
CCNA_00106	CC0107	8.34537e-05	7.79703e-05	9.05981e-05	8.40074e-05	6.33209e-06
CCNA_00107	CC0108	2.05848e-05	2.20719e-05	2.50835e-05	2.25801e-05	2.29199e-06
CCNA_00108	CC0109	4.49963e-05	3.87194e-05	4.14682e-05	4.1728e-05	3.14648e-06
CCNA_00109	CC0110	0.000242752	0.000223215	0.00024187	0.000235946	1.10342e-05
CCNA_00110	CC0111	1.97056e-05	2.52862e-05	1.91063e-05	2.1366e-05	3.40818e-06
CCNA_00111	CC0112	0.000160611	0.000150918	0.000156438	0.000155989	4.86195e-06
CCNA_00112	CC0113	1.39786e-05	1.33619e-05	8.41675e-06	1.19191e-05	3.04873e-06
CCNA_00113	CC0114	1.44417e-05	1.85014e-05	1.40045e-05	1.56492e-05	2.47975e-06
CCNA_00114	CC0115	2.53629e-06	1.55174e-06	2.91019e-06	2.33274e-06	7.01726e-07
CCNA_00115	CC0116	0.000419123	0.000448176	0.000434811	0.000434037	1.45419e-05
CCNA_00116	CC0117	0.000321258	0.000333127	0.000319076	0.000324487	7.56169e-06
CCNA_00117	CC0118	0.000183153	0.000199873	0.000201398	0.000194808	1.01225e-05
CCNA_00118	CC0119	3.76159e-05	2.66848e-05	2.64506e-05	3.02504e-05	6.37975e-06
CCNA_00119	CC0120	2.62776e-05	3.2765e-05	2.66619e-05	2.85682e-05	3.63963e-06
CCNA_00120	CC0121	7.43373e-06	9.586e-06	7.69919e-06	8.23964e-06	1.17351e-06
CCNA_00121	CC0122	3.67735e-05	2.94476e-05	2.85051e-05	3.15754e-05	4.5263e-06
CCNA_00122	CC0123	2.52775e-05	2.79125e-05	2.43486e-05	2.58462e-05	1.84879e-06
CCNA_00123	CC0124	0.000179231	0.000175529	0.000163299	0.000172686	8.33807e-06
CCNA_00124	CC0125	0.000520312	0.000439339	0.000442824	0.000467492	4.5777e-05
CCNA_00125	CC0126	1.8104e-05	1.68835e-05	1.90851e-05	1.80242e-05	1.10299e-06
CCNA_00126	CC0127	5.58268e-05	6.21929e-05	3.73669e-05	5.17955e-05	1.28946e-05
CCNA_00127	CC0128	9.89303e-06	6.53848e-06	8.08648e-06	8.17266e-06	1.67894e-06
CCNA_00128	CC0129	0.00099086	0.000931433	0.00105764	0.000993309	6.31367e-05
CCNA_00129	CC0130	2.48703e-05	3.01924e-05	2.11771e-05	2.54133e-05	4.5321e-06
CCNA_00130	CC0131	0.000359994	0.000324552	0.00032439	0.000336312	2.05094e-05
CCNA_00131	CC0132	2.02193e-05	3.01965e-05	1.70771e-05	2.24977e-05	6.85003e-06
CCNA_00132	CC0133	6.77585e-05	7.90068e-05	5.93806e-05	6.87153e-05	9.84803e-06
CCNA_00133	CC0134	0.000186091	0.000164868	0.000190534	0.000180497	1.37168e-05
CCNA_00134	CC0135	6.76869e-05	8.4114e-05	6.93558e-05	7.37189e-05	9.04103e-06
CCNA_00135	CC0136	6.19676e-05	7.40403e-05	5.60428e-05	6.40169e-05	9.17207e-06
CCNA_00136	CC0137	8.7873e-05	7.7988e-05	9.10779e-05	8.56463e-05	6.82313e-06
CCNA_00137	CC0138	7.46222e-05	8.44855e-05	6.68978e-05	7.53352e-05	8.81551e-06
CCNA_00138	CC0139	0.000756187	0.000828286	0.000739792	0.000774755	4.70783e-05
CCNA_00139	CC0140	0.000108409	0.000123972	0.000105133	0.000112505	1.00652e-05
CCNA_00140	CC0141	0.000202817	0.00020465	0.000183138	0.000196868	1.19265e-05
CCNA_00141	CC0142	2.68624e-05	3.46332e-05	2.26678e-05	2.80545e-05	6.07112e-06
CCNA_00142	CC0143	1.20195e-05	1.01847e-05	1.39532e-05	1.20525e-05	1.88446e-06
CCNA_00143	CC0144	7.48226e-05	8.16819e-05	6.4092e-05	7.35322e-05	8.86567e-06
CCNA_00144	CC0145	1.19405e-05	1.77863e-05	1.70189e-05	1.55819e-05	3.17681e-06
CCNA_00145	CC0146	0.000105001	0.000123094	0.000105722	0.000111272	1.02443e-05
CCNA_00146	CC0147	9.86375e-05	9.66512e-05	0.000102589	9.92926e-05	3.02259e-06
CCNA_00147	CC0148	3.5747e-05	2.09399e-05	1.66811e-05	2.4456e-05	1.00075e-05
CCNA_00148	CC0149	4.6353e-05	4.58469e-05	4.08717e-05	4.43572e-05	3.02915e-06
CCNA_00149	CC0150	1.64208e-05	1.76497e-05	9.92304e-06	1.46645e-05	4.15195e-06
CCNA_00150	CC0151	5.84157e-05	7.72726e-05	5.27769e-05	6.28217e-05	1.28285e-05
CCNA_00151	CC0152	0.000175441	0.000184892	0.000185232	0.000181855	5.55745e-06
CCNA_00152	CC0153	3.78203e-05	3.85952e-05	4.36025e-05	4.0006e-05	3.13865e-06
CCNA_00153	CC0154	0.000231703	0.000319685	0.000268975	0.000273454	4.41618e-05
CCNA_00154	CC0155	1.91427e-05	1.8331e-05	2.25263e-05	2e-05	2.22517e-06
CCNA_00155	CC0156	0.000558171	0.000581161	0.000585561	0.000574964	1.47087e-05
CCNA_00156	CC0157	2.92412e-06	4.14622e-06	3.73915e-06	3.60317e-06	6.22295e-07
CCNA_00157	CC0158	0.000101271	0.000131491	0.000122335	0.000118365	1.54963e-05
CCNA_00158	CC0159	2.83129e-05	3.1475e-05	2.99035e-05	2.98971e-05	1.58109e-06
CCNA_00159	CC0160	0.000707624	0.000658576	0.000730808	0.000699003	3.68798e-05
CCNA_00160	CC0161	3.64647e-06	2.02579e-06	6.27615e-06	3.9828e-06	2.14505e-06
CCNA_00161	CC0162	0.00591826	0.00527542	0.0054418	0.00554516	0.000333652
CCNA_00162	CC0163	0.00534641	0.00483853	0.00530769	0.00516421	0.000282715
CCNA_00163	CC0164	0.00162217	0.00160692	0.00159142	0.00160684	1.53764e-05
CCNA_00164	CC0165	0.000282904	0.000313588	0.000262001	0.000286164	2.59474e-05
CCNA_00165	CC0166	3.44296e-05	4.36379e-05	3.96831e-05	3.92502e-05	4.61941e-06
CCNA_00166	CC0167	0.000186645	0.000189084	0.000204036	0.000193255	9.41601e-06
CCNA_00167	CC0168	0.000264539	0.000260468	0.00024452	0.000256509	1.05805e-05
CCNA_00168	CC0169	0.000828423	0.00094072	0.00107864	0.000949263	0.000125329
CCNA_00169	CC0170	2.39441e-05	2.23609e-05	1.77206e-05	2.13419e-05	3.23448e-06
CCNA_00170	CC0171	1.63518e-05	9.7372e-06	8.74259e-06	1.16105e-05	4.13605e-06
CCNA_00171	CC0172	3.9098e-06	1.75569e-06	1.97404e-06	2.54651e-06	1.18568e-06
CCNA_00172	CC0173	2.2821e-05	2.79215e-05	2.95846e-05	2.67757e-05	3.52434e-06
CCNA_00173	CC0174	5.96696e-06	5.56276e-06	7.92515e-06	6.48495e-06	1.26351e-06
CCNA_00174	CC0175	4.80318e-06	2.85964e-06	1.36061e-06	3.00781e-06	1.72606e-06
CCNA_00175	CC0176	3.0851e-05	2.89348e-05	4.0315e-05	3.33669e-05	6.09298e-06
CCNA_00176	CC0177	7.12561e-06	8.88901e-06	9.79419e-06	8.60294e-06	1.35709e-06
CCNA_00177	CC0178	1.16385e-06	6.23468e-07	0	5.95772e-07	5.82417e-07
CCNA_00178	CC0179	2.93993e-06	1.61422e-06	2.49865e-06	2.35093e-06	6.75087e-07
CCNA_00179	CC0180	3.22063e-06	6.38431e-06	1.46527e-06	3.69007e-06	2.4929e-06
CCNA_00180	CC0181	2.16403e-05	1.9163e-05	2.45072e-05	2.17702e-05	2.67447e-06
CCNA_00181	CC0182	1.17445e-05	8.47322e-06	1.31552e-05	1.11243e-05	2.4018e-06
CCNA_00182	CC0183	8.99263e-06	2.05504e-05	9.58185e-06	1.30416e-05	6.50943e-06
CCNA_00183	CC0184	8.49921e-06	6.47274e-06	4.43142e-06	6.46779e-06	2.0339e-06
CCNA_00184	No_ref	0	0	0	0	0
CCNA_00185	CC0185	0.000167613	0.000164977	0.000184954	0.000172515	1.08529e-05
CCNA_00186	CC0186	3.96464e-05	3.08473e-05	3.31682e-05	3.4554e-05	4.56032e-06
CCNA_00187	CC0187	2.20581e-05	2.37053e-05	2.63249e-05	2.40295e-05	2.15178e-06
CCNA_00188	CC0188	0.00010143	0.000109805	0.000101672	0.000104302	4.76712e-06
CCNA_00189	CC0189	0.000204792	0.000248954	0.000184675	0.000212807	3.28805e-05
CCNA_00190	CC0190	3.07905e-05	3.19198e-05	2.03063e-05	2.76722e-05	6.40403e-06
CCNA_00191	CC0191	7.28316e-06	9.21293e-06	7.55179e-06	8.01596e-06	1.04527e-06
CCNA_00192	CC0192	5.55024e-05	3.86696e-05	5.27052e-05	4.89591e-05	9.02006e-06
CCNA_00193	CC0193	0.000652135	0.000725492	0.000665416	0.000681014	3.9087e-05
CCNA_00194	CC0194	9.16098e-05	9.40655e-05	7.21406e-05	8.59386e-05	1.20124e-05
CCNA_00195	CC0195	0.000247461	0.000254847	0.000243001	0.000248436	5.98327e-06
CCNA_00196	CC0196	0.000615607	0.000620819	0.000528849	0.000588425	5.16601e-05
CCNA_00197	CC0197	0.00149912	0.00160884	0.00144008	0.00151601	8.56392e-05
CCNA_00198	CC0198	4.96177e-05	5.41127e-05	5.2064e-05	5.19314e-05	2.25042e-06
CCNA_00199	CC0199	0.000148662	0.000163817	0.000145601	0.000152693	9.75418e-06
CCNA_00200	CC0200	0.00021934	0.000230827	0.000222726	0.000224298	5.90251e-06
CCNA_00201	CC0201	0.00051463	0.000549055	0.000480525	0.000514737	3.42654e-05
CCNA_00202	CC0202	3.7029e-05	3.28605e-05	3.40967e-05	3.46621e-05	2.14101e-06
CCNA_00203	CC0203	2.13419e-05	1.68322e-05	1.16644e-05	1.66129e-05	4.84248e-06
CCNA_00204	CC0204	5.17939e-05	5.54501e-05	4.3031e-05	5.00917e-05	6.38214e-06
CCNA_00205	CC0205	3.23846e-05	2.93914e-05	4.12769e-05	3.4351e-05	6.18191e-06
CCNA_00206	CC0206	0.000121615	0.000113444	0.000160432	0.00013183	2.51044e-05
CCNA_00207	CC0207	0.00011935	0.000143597	0.000132905	0.000131951	1.21518e-05
CCNA_00208	CC0208	0	0	0	0	0
CCNA_00209	CC0209	5.95971e-05	7.51375e-05	5.79802e-05	6.42382e-05	9.4736e-06
CCNA_00210	CC0210	0.00298071	0.00283652	0.00306444	0.00296056	0.000115292
CCNA_00211	CC0211	0.000311377	0.000338939	0.000306672	0.000318996	1.74308e-05
CCNA_00212	CC0212	0.00025603	0.00025485	0.000231708	0.000247529	1.37148e-05
CCNA_00213	CC0213	1.64048e-05	1.09947e-05	1.41256e-05	1.38417e-05	2.71616e-06
CCNA_00214	CC0214	0.00913911	0.00890494	0.00830672	0.00878359	0.000429255
CCNA_00215	CC0215	0.00200654	0.00181704	0.00205214	0.00195857	0.000124674
CCNA_00216	CC0216	2.47178e-05	2.03136e-05	1.66011e-05	2.05442e-05	4.06327e-06
CCNA_00217	CC0217	0.000208567	0.000256883	0.00019838	0.000221277	3.12536e-05
CCNA_00218	CC0218	0.000211364	0.000198346	0.000211911	0.000207207	7.67863e-06
CCNA_00220	CC0220	0.000347765	0.000339327	0.000365907	0.000351	1.35822e-05
CCNA_00221	CC0221	4.76353e-05	6.25551e-05	5.78257e-05	5.60053e-05	7.62466e-06
CCNA_00222	CC0222	0.000280649	0.000306208	0.00031701	0.000301289	1.86727e-05
CCNA_00223	CC0223	2.3917e-05	2.88237e-05	1.88211e-05	2.38539e-05	5.00161e-06
CCNA_00224	CC0224	0.000151905	0.000126533	0.000138703	0.000139047	1.26897e-05
CCNA_00225	CC0225	2.78644e-05	4.55372e-05	3.8741e-05	3.73809e-05	8.91453e-06
CCNA_00226	CC0226	1.45819e-05	1.18274e-05	1.16061e-05	1.26718e-05	1.6579e-06
CCNA_00227	CC0227	1.9451e-05	2.64235e-05	2.18675e-05	2.25807e-05	3.5405e-06
CCNA_00228	CC0228	6.94584e-05	5.38187e-05	6.26457e-05	6.19742e-05	7.84143e-06
CCNA_00229	CC0229	1.54996e-05	2.16673e-05	2.22585e-05	1.98084e-05	3.74327e-06
CCNA_00230	CC0230	0.00011208	0.000139375	0.000136404	0.000129286	1.4975e-05
CCNA_00231	CC0231	1.47378e-05	1.81723e-05	1.50536e-05	1.59879e-05	1.89829e-06
CCNA_00232	CC0232	3.7109e-05	4.12965e-05	4.34984e-05	4.06347e-05	3.24573e-06
CCNA_00233	CC0233	0.000161588	0.000180878	0.000181339	0.000174602	1.12726e-05
CCNA_00234	CC0234	5.03238e-05	4.91591e-05	3.84936e-05	4.59922e-05	6.52001e-06
CCNA_00235	CC0235	2.94639e-06	1.99817e-06	2.30599e-06	2.41685e-06	4.83733e-07
CCNA_00236	CC0236	0.000105443	0.000104636	0.000114882	0.00010832	5.69684e-06
CCNA_00237	CC0237	0.000472248	0.000501404	0.000482533	0.000485395	1.47876e-05
CCNA_00238	CC0238	7.86948e-05	8.43698e-05	7.29916e-05	7.86854e-05	5.68914e-06
CCNA_00239	CC0239	1.95495e-05	1.73031e-05	2.8253e-05	2.17018e-05	5.78356e-06
CCNA_00240	CC0240	0.000152018	0.000153972	0.000136921	0.000147637	9.33154e-06
CCNA_00241	CC0241	2.16665e-05	1.66575e-05	3.07339e-05	2.30193e-05	7.13503e-06
CCNA_00243	CC0243	4.39202e-05	5.58048e-05	5.43335e-05	5.13528e-05	6.47877e-06
CCNA_00244	CC0244	4.24538e-06	3.37632e-06	6.75737e-06	4.79302e-06	1.75579e-06
CCNA_00245	CC0245	3.97736e-05	4.27552e-05	4.57146e-05	4.27478e-05	2.97051e-06
CCNA_00246	CC0246	2.05869e-05	1.88787e-05	1.35812e-05	1.76823e-05	3.65289e-06
CCNA_00247	CC0247	9.36658e-05	0.000124874	0.000122071	0.000113537	1.7266e-05
CCNA_00248	CC0248	4.09857e-05	3.96189e-05	4.5397e-05	4.20005e-05	3.01977e-06
CCNA_00249	CC0249	7.50109e-05	6.97545e-05	7.42497e-05	7.3005e-05	2.84064e-06
CCNA_00250	CC0250	0.000243152	0.000279548	0.000254166	0.000258955	1.86648e-05
CCNA_00251	CC0251	1.71174e-05	2.31914e-05	1.34449e-05	1.79179e-05	4.92236e-06
CCNA_00252	CC0252	0.000215456	0.000216801	0.000232504	0.000221587	9.47833e-06
CCNA_00253	CC0253	0.000710792	0.000778067	0.00081743	0.000768763	5.39243e-05
CCNA_00254	CC0254	2.72139e-05	1.52775e-05	2.01886e-05	2.08933e-05	5.9993e-06
CCNA_00255	CC0255	0.000160133	0.000188081	0.000167139	0.000171784	1.45419e-05
CCNA_00256	CC0256	0.00010733	0.000117667	0.000113433	0.00011281	5.19667e-06
CCNA_00257	CC0257	0.00409663	0.00371968	0.00420187	0.00400606	0.000253534
CCNA_00259	CC0258	2.38309e-05	1.76043e-05	2.02e-05	2.05451e-05	3.12761e-06
CCNA_00260	CC0259	1.0902e-05	2.0526e-05	1.55336e-05	1.56539e-05	4.81313e-06
CCNA_00261	CC0260	0.000475008	0.000411518	0.000521301	0.000469276	5.51154e-05
CCNA_00262	CC0261	5.94291e-05	6.81659e-05	6.38799e-05	6.3825e-05	4.36865e-06
CCNA_00263	CC0262	0.000120891	0.000112366	0.000105836	0.000113031	7.54944e-06
CCNA_00264	CC0263	0.000310947	0.000287615	0.000270241	0.000289601	2.04257e-05
CCNA_00265	CC0264	0.000240445	0.000251549	0.000232859	0.000241617	9.39998e-06
CCNA_00266	CC0265	1.73769e-06	2.77097e-06	1.30246e-06	1.93704e-06	7.54277e-07
CCNA_00267	CC0266	0.000154161	0.000153729	0.000139672	0.000149187	8.24316e-06
CCNA_00268	CC0267	0.000130228	0.000159818	0.000111023	0.00013369	2.45811e-05
CCNA_00269	CC0268	0.000322114	0.000302812	0.000308309	0.000311078	9.94498e-06
CCNA_00270	CC0269	2.19103e-05	1.82981e-05	1.71909e-05	1.91331e-05	2.46802e-06
CCNA_00271	CC0270	5.98858e-05	6.15376e-05	7.45865e-05	6.53366e-05	8.05307e-06
CCNA_00272	CC0271	7.75811e-05	8.78625e-05	6.75748e-05	7.76728e-05	1.01442e-05
CCNA_00273	CC0272	0.000324021	0.00031475	0.000299837	0.000312869	1.22009e-05
CCNA_00274	No_ref	6.99726e-06	1.07447e-05	9.87744e-06	9.20648e-06	1.96177e-06
CCNA_00275	CC0273	0	0	0	0	0
CCNA_00276	CC0274	5.71571e-06	8.48328e-06	5.25268e-06	6.48389e-06	1.74693e-06
CCNA_00277	CC0275	0.000182369	0.000189891	0.000185756	0.000186006	3.76704e-06
CCNA_00278	CC0276	2.37631e-05	2.72813e-05	2.70218e-05	2.60221e-05	1.96064e-06
CCNA_00279	CC0277	0	6.89216e-07	0	2.29739e-07	3.97919e-07
CCNA_00280	CC0278	2.52481e-05	2.58938e-05	2.64746e-05	2.58722e-05	6.13535e-07
CCNA_00281	CC0279	7.73902e-05	8.17162e-05	9.04768e-05	8.31944e-05	6.66737e-06
CCNA_00282	CC0280	0.000219721	0.00024709	0.00023523	0.000234013	1.37251e-05
CCNA_00283	CC0281	0.000619186	0.000572311	0.00063422	0.000608572	3.22903e-05
CCNA_00284	CC0282	6.79926e-05	6.59308e-05	7.72959e-05	7.04064e-05	6.05485e-06
CCNA_00285	CC0283	0.000373052	0.000433075	0.000456469	0.000420865	4.30279e-05
CCNA_00286	CC0284	4.55603e-05	3.76069e-05	4.59694e-05	4.30455e-05	4.71442e-06
CCNA_00287	CC0285	0.000107007	0.0001079	0.000123274	0.000112727	9.14457e-06
CCNA_00288	CC0286	0.000516087	0.000489967	0.000537982	0.000514679	2.40382e-05
CCNA_00289	CC0287	4.81861e-05	4.56759e-05	4.49998e-05	4.62872e-05	1.67884e-06
CCNA_00290	CC0288	0.00175029	0.00170391	0.00170775	0.00172065	2.57402e-05
CCNA_00291	CC0289	8.98692e-05	0.000109207	7.24156e-05	9.04974e-05	1.8404e-05
CCNA_00292	CC0290	9.20882e-05	0.000101129	8.26492e-05	9.19555e-05	9.24072e-06
CCNA_00293	CC0291	8.35101e-05	8.43866e-05	7.83108e-05	8.20692e-05	3.2842e-06
CCNA_00294	CC0292	9.75454e-05	7.754e-05	9.40517e-05	8.97124e-05	1.06854e-05
CCNA_00295	CC0293	8.30344e-05	6.72009e-05	7.10745e-05	7.37699e-05	8.25372e-06
CCNA_00296	CC0294	9.52151e-05	0.000122172	0.000129077	0.000115488	1.78931e-05
CCNA_00297	CC0295	4.99815e-06	9.40185e-06	8.51529e-06	7.63843e-06	2.32912e-06
CCNA_00298	CC0296	0	0	0	0	0
CCNA_00299	CC0297	0.000195805	0.000240452	0.000190636	0.000208964	2.73914e-05
CCNA_00300	CC0298	1.30407e-05	1.57013e-05	7.73741e-06	1.21598e-05	4.05438e-06
CCNA_00301	CC0299	1.70944e-05	2.03431e-05	1.89825e-05	1.88067e-05	1.63146e-06
CCNA_00302	CC0300	0.000165077	0.000169538	0.000138203	0.000157606	1.6951e-05
CCNA_00303	CC0301	3.77345e-05	3.44712e-05	3.15774e-05	3.45944e-05	3.08039e-06
CCNA_00304	CC0302	2.59884e-05	3.53484e-05	2.78959e-05	2.97442e-05	4.94614e-06
CCNA_00305	CC0303	4.64216e-05	5.23703e-05	3.59327e-05	4.49082e-05	8.32264e-06
CCNA_00306	CC0304	3.18076e-05	2.62019e-05	2.8892e-05	2.89671e-05	2.80361e-06
CCNA_00307	CC0305	5.396e-05	6.06275e-05	5.49069e-05	5.64981e-05	3.60736e-06
CCNA_00308	CC0306	3.10902e-05	3.85009e-05	3.13576e-05	3.36496e-05	4.20352e-06
CCNA_00309	CC0307	9.36513e-05	9.26921e-05	0.000101725	9.60229e-05	4.96161e-06
CCNA_00310	CC0308	2.49369e-05	2.0933e-05	2.00271e-05	2.19657e-05	2.61275e-06
CCNA_00311	CC0309	0.000210131	0.000220189	0.000204831	0.000211717	7.80107e-06
CCNA_00312	CC0310	4.73495e-05	9.32555e-05	5.63104e-05	6.56385e-05	2.43331e-05
CCNA_00313	CC0311	0.000282585	0.000270402	0.000284826	0.000279271	7.76188e-06
CCNA_00314	CC0312	1.90908e-05	2.57999e-05	2.62691e-05	2.372e-05	4.01584e-06
CCNA_00315	CC0313	0.000153541	0.000140268	0.000127547	0.000140452	1.29979e-05
CCNA_00316	CC0314	5.04066e-05	6.58027e-05	4.82801e-05	5.48298e-05	9.56212e-06
CCNA_00317	CC0315	0.000195269	0.000193961	0.000152305	0.000180511	2.44363e-05
CCNA_00318	CC0316	0.000202966	0.000224535	0.000230598	0.000219366	1.4523e-05
CCNA_00319	CC0317	6.53408e-05	6.21861e-05	6.38282e-05	6.3785e-05	1.57783e-06
CCNA_00320	CC0318	0.00134842	0.00142812	0.00163223	0.00146959	0.000146381
CCNA_00321	CC0319	0.00309198	0.00354385	0.00306728	0.00323437	0.000268304
CCNA_00322	CC0320	0.000390535	0.000430573	0.000407858	0.000409655	2.00793e-05
CCNA_00323	CC0321	0.000206657	0.000176665	0.000216869	0.000200063	2.08975e-05
CCNA_00324	CC0322	0.0013111	0.00122172	0.00140865	0.00131382	9.34911e-05
CCNA_00326	CC0323	0.000152689	0.000196832	0.000193711	0.000181077	2.46348e-05
CCNA_00327	CC0324	4.52137e-05	3.75867e-05	4.32914e-05	4.20306e-05	3.96669e-06
CCNA_00328	CC0325	3.46834e-05	3.99242e-05	3.9729e-05	3.81122e-05	2.97103e-06
CCNA_00329	CC0326	1.53183e-05	2.38564e-05	1.68583e-05	1.86776e-05	4.55056e-06
CCNA_00330	CC0327	1.12316e-05	1.84089e-05	8.34959e-06	1.26634e-05	5.18025e-06
CCNA_00331	CC0328	7.89742e-05	7.76201e-05	6.9644e-05	7.54128e-05	5.04156e-06
CCNA_00332	CC0329	3.05549e-05	3.02111e-05	2.6029e-05	2.89317e-05	2.51964e-06
CCNA_00333	CC0330	3.21907e-05	3.07863e-05	3.10752e-05	3.13508e-05	7.4164e-07
CCNA_00334	CC0331	5.78193e-07	0	0	1.92731e-07	3.3382e-07
CCNA_00335	CC0332	3.44709e-06	3.87948e-06	4.40617e-06	3.91091e-06	4.80313e-07
CCNA_00336	CC0333	7.30222e-06	1.07735e-06	7.54003e-06	5.30654e-06	3.66451e-06
CCNA_00337	CC0334	4.17492e-05	2.96236e-05	3.87599e-05	3.67109e-05	6.31715e-06
CCNA_00338	CC0335	0.000229742	0.00024452	0.000225274	0.000233178	1.0073e-05
CCNA_00339	CC0336	3.60566e-05	3.86357e-05	2.43188e-05	3.30037e-05	7.63111e-06
CCNA_00340	CC0337	0.00271215	0.00280099	0.0028384	0.00278385	6.48447e-05
CCNA_00341	CC0338	0.00229506	0.002185	0.0020923	0.00219079	0.0001015
CCNA_00342	CC0339	0.00237934	0.00216765	0.00219458	0.00224719	0.000115234
CCNA_00343	CC0340	0.00177416	0.00182344	0.00201591	0.00187117	0.000127748
CCNA_00344	No_ref	2.06378e-05	1.52261e-05	1.81114e-05	1.79917e-05	2.7078e-06
CCNA_00345	CC0341	4.06144e-05	4.0704e-05	3.71935e-05	3.9504e-05	2.00143e-06
CCNA_00346	CC0342	0.00226802	0.00236754	0.00237898	0.00233818	6.10295e-05
CCNA_00347	No_ref	1.72759e-06	2.94025e-06	1.32281e-06	1.99688e-06	8.41675e-07
CCNA_00348	CC0343	0.000342515	0.00032556	0.000344224	0.000337433	1.03176e-05
CCNA_00349	CC0344	1.19504e-05	1.41513e-05	6.74635e-06	1.09494e-05	3.80262e-06
CCNA_00350	CC0345	9.31443e-05	9.61355e-05	7.58483e-05	8.8376e-05	1.09519e-05
CCNA_00351	CC0346	3.42757e-05	4.92531e-05	3.04904e-05	3.80064e-05	9.92213e-06
CCNA_00352	CC0347	0.000572531	0.000481783	0.000512499	0.000522271	4.61566e-05
CCNA_00353	CC0348	4.58437e-05	4.50823e-05	4.99291e-05	4.69517e-05	2.60648e-06
CCNA_00354	CC0349	0.000355185	0.000378578	0.000342669	0.000358811	1.82273e-05
CCNA_00355	CC0350	7.54784e-05	8.58011e-05	8.30606e-05	8.14467e-05	5.34725e-06
CCNA_00356	CC0351	7.72775e-05	7.2701e-05	8.58916e-05	7.86234e-05	6.6975e-06
CCNA_00357	CC0352	0.000137191	0.000165349	0.000159304	0.000153948	1.48237e-05
CCNA_00358	CC0353	4.19864e-05	4.32245e-05	5.20333e-05	4.57481e-05	5.47826e-06
CCNA_00359	CC0354	0.000295762	0.000386428	0.000334162	0.000338784	4.55095e-05
CCNA_00360	CC0355	1.99206e-05	2.07797e-05	1.30862e-05	1.79289e-05	4.21578e-06
CCNA_00361	CC0356	3.28411e-05	3.00788e-05	3.08027e-05	3.12408e-05	1.43233e-06
CCNA_00362	CC0357	3.91277e-05	4.7514e-05	2.72517e-05	3.79645e-05	1.01811e-05
CCNA_00363	CC0358	3.24576e-05	4.10385e-05	3.24915e-05	3.53292e-05	4.94442e-06
CCNA_00364	CC0359	0.000897025	0.000823655	0.000970784	0.000897155	7.35644e-05
CCNA_00365	CC0360	0.000502992	0.000477676	0.000419589	0.000466752	4.27608e-05
CCNA_00366	CC0361	5.70675e-05	6.13839e-05	6.58508e-05	6.1434e-05	4.39187e-06
CCNA_00367	CC0362	0.000214655	0.000209145	0.000175872	0.000199891	2.09826e-05
CCNA_00368	CC0363	6.9737e-05	8.09377e-05	8.1656e-05	7.74436e-05	6.68372e-06
CCNA_00369	CC0364	0.000126218	0.000134847	0.000137324	0.000132796	5.83042e-06
CCNA_00370	CC0365	0.000543589	0.000603133	0.00051075	0.000552491	4.68305e-05
CCNA_00371	CC0366	0.000705705	0.000755167	0.000611215	0.000690696	7.31403e-05
CCNA_00372	CC0367	0.00238055	0.00189555	0.00213998	0.0021387	0.000242502
CCNA_00373	CC0368	0.000592458	0.000566445	0.000575032	0.000577978	1.32546e-05
CCNA_00374	CC0369	2.57691e-05	1.87118e-05	2.35899e-05	2.26903e-05	3.61362e-06
CCNA_00375	CC0371	0.000652134	0.000614029	0.000668317	0.000644827	2.78715e-05
CCNA_00376	CC0372	1.34827e-05	1.13379e-05	1.11305e-05	1.19837e-05	1.3023e-06
CCNA_00377	CC0373	0.000112734	0.000106405	9.8596e-05	0.000105911	7.0818e-06
CCNA_00378	CC0374	6.70626e-05	6.3256e-05	7.26383e-05	6.76523e-05	4.71888e-06
CCNA_00379	CC0375	0.000683135	0.000684553	0.000641443	0.00066971	2.44908e-05
CCNA_00380	CC0376	2.78258e-05	1.91668e-05	1.4954e-05	2.06489e-05	6.56265e-06
CCNA_00381	CC0377	1.89239e-05	2.20538e-05	1.88179e-05	1.99319e-05	1.83841e-06
CCNA_00382	CC0378	0.000453103	0.000432958	0.000392477	0.000426179	3.08761e-05
CCNA_00383	CC0379	9.79044e-06	2.0986e-05	1.43725e-05	1.50496e-05	5.6284e-06
CCNA_00384	CC0380	2.04533e-05	1.31525e-05	2.11901e-05	1.82653e-05	4.44308e-06
CCNA_00385	CC0381	3.38863e-05	2.63754e-05	2.71477e-05	2.91365e-05	4.13155e-06
CCNA_00386	CC0382	1.73594e-05	1.49604e-05	1.4887e-05	1.57356e-05	1.40676e-06
CCNA_00387	CC0383	3.51167e-06	5.35414e-06	3.91106e-06	4.25895e-06	9.6925e-07
CCNA_00388	CC0384	0.000292344	0.000303125	0.000285839	0.000293769	8.7304e-06
CCNA_00389	CC0385	3.38644e-05	3.9963e-05	2.40356e-05	3.2621e-05	8.03617e-06
CCNA_00390	CC0386	8.1985e-05	9.13424e-05	8.47814e-05	8.60363e-05	4.80327e-06
CCNA_00391	CC0387	2.149e-05	1.76131e-05	1.6005e-05	1.83694e-05	2.81962e-06
CCNA_00392	CC0388	0.000616137	0.000630743	0.000583964	0.000610282	2.39327e-05
CCNA_00393	CC0389	6.14264e-06	6.00691e-06	2.51334e-06	4.88763e-06	2.05731e-06
CCNA_00394	CC0390	3.3897e-05	3.83837e-05	4.89534e-05	4.04114e-05	7.73033e-06
CCNA_00395	CC0391	4.85028e-05	5.7477e-05	5.54048e-05	5.37949e-05	4.69874e-06
CCNA_00396	CC0392	8.93983e-06	1.17302e-05	9.57815e-06	1.00827e-05	1.462e-06
CCNA_00397	CC0393	0.000224648	0.000232276	0.000222343	0.000226422	5.19903e-06
CCNA_00398	CC0394	0.00307486	0.00317299	0.00282623	0.00302469	0.000178741
CCNA_00399	CC0395	5.93996e-05	6.8513e-05	4.98232e-05	5.92452e-05	9.34585e-06
CCNA_00400	CC0396	1.85315e-06	0	2.14055e-06	1.33123e-06	1.1618e-06
CCNA_00401	CC0397	5.37578e-05	5.16875e-05	5.10431e-05	5.21628e-05	1.41836e-06
CCNA_00402	No_ref	1.49522e-06	9.31046e-07	5.78731e-07	1.00167e-06	4.62308e-07
CCNA_00403	CC0398	5.89198e-05	4.01458e-05	4.76951e-05	4.89202e-05	9.44676e-06
CCNA_00404	CC0399	2.41256e-06	4.52222e-07	4.49756e-06	2.45411e-06	2.02299e-06
CCNA_00405	CC0400	5.9329e-05	5.90807e-05	5.60565e-05	5.81554e-05	1.82192e-06
CCNA_00406	CC0401	4.61032e-06	2.0806e-06	9.26809e-06	5.31967e-06	3.64587e-06
CCNA_00407	CC0402	2.75331e-05	2.07669e-05	2.12836e-05	2.31945e-05	3.76617e-06
CCNA_00408	CC0403	2.07731e-05	3.2476e-05	2.00597e-05	2.44363e-05	6.97175e-06
CCNA_00409	CC0404	8.25563e-05	7.36671e-05	9.66492e-05	8.42908e-05	1.15888e-05
CCNA_00410	CC0405	2.79072e-05	4.65253e-05	2.77433e-05	3.40586e-05	1.07968e-05
CCNA_00411	CC0406	3.32205e-05	3.2053e-05	3.82217e-05	3.44984e-05	3.27687e-06
CCNA_00412	CC0407	1.84641e-05	2.56802e-05	1.75971e-05	2.05805e-05	4.43774e-06
CCNA_00413	CC0408	0.000244677	0.000264677	0.000275376	0.000261577	1.55825e-05
CCNA_00414	CC0409	3.0286e-05	5.11866e-05	4.18991e-05	4.11239e-05	1.04718e-05
CCNA_00415	CC0410	4.53676e-05	5.32793e-05	4.61373e-05	4.82614e-05	4.36265e-06
CCNA_00416	CC0411	5.07566e-05	5.03942e-05	4.82415e-05	4.97975e-05	1.35961e-06
CCNA_00417	CC0412	5.59608e-06	6.99393e-06	5.14356e-06	5.91119e-06	9.64592e-07
CCNA_00419	CC0414	1.91327e-05	2.37825e-05	1.47234e-05	1.92129e-05	4.5301e-06
CCNA_00420	CC0415	7.48448e-06	1.10842e-05	9.7347e-06	9.43448e-06	1.81857e-06
CCNA_00421	CC0416	3.39715e-05	3.83148e-05	2.70147e-05	3.31003e-05	5.7002e-06
CCNA_00422	CC0417	4.45867e-05	4.67378e-05	3.36428e-05	4.16558e-05	7.02229e-06
CCNA_00423	CC0418	7.43379e-06	1.07586e-05	1.18525e-05	1.0015e-05	2.30132e-06
CCNA_00424	CC0419	0.000350172	0.000370527	0.00031963	0.000346776	2.56178e-05
CCNA_00425	CC0420	2.02385e-05	1.40998e-05	1.77868e-05	1.7375e-05	3.09001e-06
CCNA_00426	CC0421	3.51989e-05	3.78387e-05	4.02716e-05	3.77697e-05	2.53706e-06
CCNA_00427	CC0422	9.33726e-06	1.14433e-05	1.62526e-05	1.23444e-05	3.54467e-06
CCNA_00428	CC0423	1.79296e-05	2.01189e-05	1.72158e-05	1.84214e-05	1.51276e-06
CCNA_00429	No_ref	0	1.19706e-06	1.58738e-06	9.28145e-07	8.2715e-07
CCNA_00430	No_ref	0	6.10999e-07	0	2.03666e-07	3.5276e-07
CCNA_00431	No_ref	7.27404e-07	3.9902e-07	2.64563e-07	4.63662e-07	2.38096e-07
CCNA_00432	CC0424	1.88976e-05	2.9486e-05	2.06576e-05	2.30137e-05	5.67378e-06
CCNA_00433	No_ref	9.75701e-07	0	0	3.25234e-07	5.63321e-07
CCNA_00434	CC0425	0	0	0	0	0
CCNA_00435	CC0426	0.000118471	0.000113111	0.000121302	0.000117628	4.16017e-06
CCNA_00436	CC0427	1.9733e-05	2.58496e-05	1.72562e-05	2.09463e-05	4.42328e-06
CCNA_00437	CC0428	2.45309e-05	2.32761e-05	2.40174e-05	2.39415e-05	6.30876e-07
CCNA_00438	CC0429	0.00422915	0.00444364	0.00405962	0.00424413	0.000192448
CCNA_00439	CC0430	0.00181455	0.00182183	0.0019282	0.00185486	6.36184e-05
CCNA_00440	CC0431	9.07765e-05	0.000111714	0.000125183	0.000109224	1.73376e-05
CCNA_00441	CC0432	0.000631297	0.000679519	0.000598146	0.000636321	4.09186e-05
CCNA_00442	CC0433	0.000699047	0.000758614	0.000664257	0.000707306	4.77174e-05
CCNA_00443	CC0434	9.78612e-05	9.76419e-05	8.57762e-05	9.37598e-05	6.91483e-06
CCNA_00444	CC0435	0.000369318	0.000304426	0.000365658	0.000346467	3.64545e-05
CCNA_00445	CC0436	0.000438402	0.000443945	0.000452118	0.000444822	6.90008e-06
CCNA_00446	CC0437	0.000167175	0.000192016	0.000172867	0.000177353	1.30139e-05
CCNA_00447	CC0438	0.000310406	0.000315508	0.000301478	0.00030913	7.10103e-06
CCNA_00448	CC0439	3.29707e-05	4.09267e-05	3.49135e-05	3.62703e-05	4.14791e-06
CCNA_00449	CC0440	3.54378e-05	2.87203e-05	3.18778e-05	3.2012e-05	3.36075e-06
CCNA_00450	CC0441	6.11499e-05	6.90674e-05	6.28189e-05	6.43454e-05	4.17362e-06
CCNA_00451	CC0442	0.000146967	0.00012227	0.000144203	0.000137813	1.35316e-05
CCNA_00452	CC0443	1.30168e-05	1.05613e-05	1.37673e-05	1.24485e-05	1.67686e-06
CCNA_00453	CC0444	3.91136e-05	4.28465e-05	4.81473e-05	4.33692e-05	4.53947e-06
CCNA_00454	CC0445	2.92437e-05	2.86703e-05	3.05175e-05	2.94772e-05	9.45451e-07
CCNA_00455	CC0446	9.24311e-05	7.93314e-05	9.36678e-05	8.84768e-05	7.9442e-06
CCNA_00456	CC0447	3.48618e-05	3.7682e-05	2.50036e-05	3.25158e-05	6.65685e-06
CCNA_00457	CC0448	0	0	0	0	0
CCNA_00458	CC0449	0	0	0	0	0
CCNA_00459	CC0450	0.000107964	9.59225e-05	0.000100921	0.000101603	6.04972e-06
CCNA_00460	No_ref	5.09183e-07	0	0	1.69728e-07	2.93977e-07
CCNA_00464	No_ref	2.51289e-06	1.69583e-06	6.17313e-07	1.60868e-06	9.5079e-07
CCNA_00465	No_ref	0.000943327	0.000660945	0.00105504	0.000886438	0.000203114
CCNA_00466	No_ref	0.000858225	0.00078852	0.00109572	0.000914155	0.000161056
CCNA_00467	No_ref	0.000208573	0.000176255	0.000233595	0.000206141	2.87473e-05
CCNA_00468	No_ref	1.18252e-06	1.44645e-06	2.64563e-07	9.64509e-07	6.20369e-07
CCNA_00469	No_ref	0.000746598	0.00060378	0.00086444	0.000738273	0.000130529
CCNA_00470	No_ref	0.00017383	0.000146612	0.000179338	0.000166594	1.75221e-05
CCNA_00471	No_ref	0.000125616	0.000130722	0.000111435	0.000122591	9.99259e-06
CCNA_00472	No_ref	0.000406805	0.000443933	0.000505345	0.000452028	4.9766e-05
CCNA_00473	No_ref	1.01028e-06	0	0	3.36761e-07	5.83288e-07
CCNA_00474	No_ref	0	0	0	0	0
CCNA_00475	No_ref	1.81514e-06	1.51295e-06	1.49919e-06	1.60909e-06	1.78577e-07
CCNA_00476	No_ref	1.36664e-06	9.69048e-07	1.65352e-06	1.32973e-06	3.43724e-07
CCNA_00477	No_ref	2.33039e-06	1.79559e-06	2.64563e-07	1.46351e-06	1.0722e-06
CCNA_00478	No_ref	7.40686e-05	6.27803e-05	6.33889e-05	6.67459e-05	6.34892e-06
CCNA_00479	No_ref	0	0	0	0	0
CCNA_00480	No_ref	7.60125e-06	6.27165e-06	4.04106e-06	5.97132e-06	1.79899e-06
CCNA_00481	No_ref	6.85791e-06	1.37473e-05	6.17924e-06	8.92814e-06	4.18726e-06
CCNA_00482	No_ref	7.83885e-06	1.90155e-05	1.57721e-05	1.42088e-05	5.74999e-06
CCNA_00483	CC0451	0.000161087	0.000188887	0.000188819	0.000179598	1.60307e-05
CCNA_00484	CC0452	0.000103913	0.000121272	0.000122604	0.00011593	1.0428e-05
CCNA_00485	CC0453	3.50183e-05	2.60809e-05	2.89556e-05	3.00183e-05	4.56248e-06
CCNA_00486	CC0454	2.6858e-06	0	2.54387e-06	1.74322e-06	1.51134e-06
CCNA_00487	CC0455	0.00010527	0.000119081	0.000107395	0.000110582	7.43632e-06
CCNA_00488	CC0456	8.38945e-06	6.78224e-06	6.75265e-06	7.30811e-06	9.3658e-07
CCNA_00489	CC0457	1.94349e-05	3.14346e-05	2.74557e-05	2.61084e-05	6.11222e-06
CCNA_00490	CC0458	2.91845e-05	4.13458e-05	3.39821e-05	3.48375e-05	6.12556e-06
CCNA_00491	CC0459	0.000334147	0.000307301	0.0003111	0.000317516	1.45278e-05
CCNA_00492	CC0460	0.000335912	0.00032583	0.0003254	0.000329048	5.94893e-06
CCNA_00493	CC0461	5.80547e-05	5.57394e-05	6.68822e-05	6.02255e-05	5.88003e-06
CCNA_00494	CC0462	0.000129289	0.000168469	0.000143957	0.000147239	1.9795e-05
CCNA_00495	CC0463	3.69167e-05	3.03136e-05	4.26804e-05	3.66369e-05	6.18812e-06
CCNA_00496	CC0464	0.000839724	0.000884637	0.000903768	0.000876043	3.28757e-05
CCNA_00497	CC0465	0.000117137	9.46148e-05	0.000100828	0.000104193	1.16321e-05
CCNA_00498	No_ref	0	0	0	0	0
CCNA_00499	CC0466	1.91846e-05	1.24781e-05	1.08053e-05	1.4156e-05	4.43448e-06
CCNA_00500	CC0467	7.12388e-05	7.12931e-05	5.57309e-05	6.60876e-05	8.96923e-06
CCNA_00501	CC0468	5.68488e-05	7.03527e-05	5.34013e-05	6.02009e-05	8.95908e-06
CCNA_00502	CC0469	8.561e-05	7.80794e-05	6.48316e-05	7.61736e-05	1.05195e-05
CCNA_00503	CC0470	7.02464e-05	8.05257e-05	4.71029e-05	6.59583e-05	1.7119e-05
CCNA_00504	CC0471	5.49225e-05	4.18251e-05	6.78411e-05	5.48629e-05	1.30081e-05
CCNA_00505	CC0472	0.000989809	0.00105343	0.00100358	0.00101561	3.34718e-05
CCNA_00506	CC0473	0.00212088	0.00202058	0.0021499	0.00209712	6.7853e-05
CCNA_00507	CC0474	0.00205297	0.0020913	0.00190647	0.00201692	9.75458e-05
CCNA_00508	CC0475	1.28475e-05	1.34565e-05	1.07214e-05	1.23418e-05	1.43593e-06
CCNA_00509	CC0476	2.12167e-05	1.8081e-05	1.84075e-05	1.92351e-05	1.72391e-06
CCNA_00510	CC0477	3.82367e-05	3.32795e-05	3.35359e-05	3.50174e-05	2.79098e-06
CCNA_00511	CC0478	0.00012761	0.000131521	0.000145064	0.000134732	9.15928e-06
CCNA_00512	CC0479	0.000355002	0.000359557	0.000384366	0.000366308	1.58031e-05
CCNA_00514	CC0481	3.50187e-05	2.31883e-05	2.92707e-05	2.91592e-05	5.91599e-06
CCNA_00515	CC0482	0.0150445	0.0168812	0.01529	0.0157386	0.000997132
CCNA_00516	CC0483	3.42555e-05	3.1009e-05	3.03245e-05	3.1863e-05	2.10005e-06
CCNA_00517	CC0484	7.50956e-05	8.28921e-05	6.18884e-05	7.3292e-05	1.06174e-05
CCNA_00518	CC0485	0.00202205	0.00219763	0.00227203	0.0021639	0.000128355
CCNA_00519	CC0486	0.00028197	0.000308838	0.000246009	0.000278939	3.15242e-05
CCNA_00520	CC0487	0.000538722	0.000564557	0.000487545	0.000530275	3.91946e-05
CCNA_00521	CC0488	1.6819e-05	2.22218e-05	2.28085e-05	2.06164e-05	3.30173e-06
CCNA_00522	CC0489	1.12693e-05	1.11851e-05	9.67005e-06	1.07082e-05	9.00033e-07
CCNA_00523	CC0490	7.19979e-05	9.19247e-05	9.46995e-05	8.62074e-05	1.23837e-05
CCNA_00524	CC0491	3.25091e-05	4.55109e-05	2.89286e-05	3.56496e-05	8.7258e-06
CCNA_00525	CC0492	0.000143046	0.000146561	0.000136316	0.000141975	5.20565e-06
CCNA_00526	No_ref	0.0001453	0.00015997	0.000127624	0.000144298	1.61963e-05
CCNA_00527	CC0493	0.000147034	0.000157035	0.000148731	0.000150933	5.35149e-06
CCNA_00528	CC0494	6.50923e-05	7.91087e-05	7.08482e-05	7.16831e-05	7.04539e-06
CCNA_00529	CC0495	1.17604e-05	1.59043e-05	1.54518e-05	1.43722e-05	2.27311e-06
CCNA_00530	CC0496	0.00262389	0.0027183	0.002499	0.00261373	0.000110003
CCNA_00531	CC0497	0.00609213	0.00584971	0.00650826	0.00615003	0.000333074
CCNA_00532	CC0498	1.80024e-05	2.26128e-05	2.09247e-05	2.05133e-05	2.33258e-06
CCNA_00533	CC0499	2.67101e-05	1.81118e-05	2.15901e-05	2.21373e-05	4.32523e-06
CCNA_00534	CC0500	4.65336e-05	5.82539e-05	5.30138e-05	5.26005e-05	5.87108e-06
CCNA_00535	CC0501	3.15573e-05	3.368e-05	2.97665e-05	3.16679e-05	1.95905e-06
CCNA_00536	CC0502	0.00683248	0.00682679	0.00680045	0.00681991	1.70889e-05
CCNA_00537	CC0503	0.00742365	0.00663466	0.00732014	0.00712615	0.000428776
CCNA_00538	CC0504	7.89643e-05	7.90309e-05	7.04525e-05	7.61492e-05	4.93365e-06
CCNA_00539	CC0505	2.45162e-06	1.34669e-06	2.48027e-06	2.09286e-06	6.46362e-07
CCNA_00540	CC0506	5.55808e-05	4.36433e-05	6.32719e-05	5.41653e-05	9.89053e-06
CCNA_00541	CC0507	6.97096e-07	2.55183e-06	1.37352e-06	1.54081e-06	9.38614e-07
CCNA_00542	CC0508	4.25289e-05	4.01485e-05	4.93033e-05	4.39936e-05	4.74989e-06
CCNA_00543	CC0509	0.000111416	0.000104676	0.000120696	0.000112263	8.04329e-06
CCNA_00544	CC0510	0.00129703	0.00152868	0.00154676	0.00145749	0.000139254
CCNA_00545	CC0511	0.000602874	0.00061937	0.000704719	0.000642321	5.46641e-05
CCNA_00546	CC0512	0.000101242	0.000116922	0.000115508	0.000111224	8.67389e-06
CCNA_00547	CC0513	2.52206e-06	1.61952e-06	1.47163e-06	1.87107e-06	5.68601e-07
CCNA_00548	CC0514	0	0	0	0	0
CCNA_00549	CC0515	0	0	0	0	0
CCNA_00550	CC0516	2.23609e-06	3.10147e-06	0	1.77919e-06	1.60042e-06
CCNA_00551	CC0517	7.60254e-06	7.84794e-06	9.90429e-06	8.45159e-06	1.26405e-06
CCNA_00552	CC0518	8.61405e-05	8.1681e-05	0.000100285	8.93689e-05	9.71313e-06
CCNA_00553	CC0519	5.30946e-05	4.5508e-05	4.16796e-05	4.67607e-05	5.80973e-06
CCNA_00554	CC0520	3.12293e-05	4.07061e-05	3.295e-05	3.49618e-05	5.04855e-06
CCNA_00555	CC0521	0.000183835	0.00020005	0.000223486	0.000202457	1.9935e-05
CCNA_00556	CC0522	3.78237e-05	3.03839e-05	2.14468e-05	2.98848e-05	8.19986e-06
CCNA_00557	CC0523	1.76029e-05	1.74387e-05	1.11174e-05	1.53864e-05	3.69794e-06
CCNA_00558	CC0524	3.61412e-05	3.102e-05	2.95877e-05	3.22496e-05	3.44542e-06
CCNA_00559	CC0525	6.61295e-05	5.55263e-05	6.66235e-05	6.27598e-05	6.26921e-06
CCNA_00560	CC0526	3.85145e-05	4.51936e-05	4.44646e-05	4.27242e-05	3.66392e-06
CCNA_00561	CC0527	2.48513e-05	3.66688e-05	3.19354e-05	3.11518e-05	5.94756e-06
CCNA_00562	CC0528	7.5436e-05	9.75202e-05	9.55728e-05	8.95096e-05	1.2227e-05
CCNA_00563	CC0529	1.05816e-05	8.4853e-06	8.31986e-06	9.12891e-06	1.26075e-06
CCNA_00564	CC0530	3.86749e-05	4.63252e-05	3.83078e-05	4.11026e-05	4.5266e-06
CCNA_00565	CC0531	0.000240044	0.000269435	0.000252123	0.000253867	1.4773e-05
CCNA_00566	CC0532	2.88002e-05	3.03968e-05	2.53746e-05	2.81905e-05	2.56601e-06
CCNA_00567	CC0533	2.6888e-05	2.16239e-05	2.077e-05	2.3094e-05	3.31334e-06
CCNA_00568	CC0534	4.40476e-06	1.35777e-06	1.411e-06	2.39118e-06	1.74402e-06
CCNA_00569	CC0535	8.157e-06	1.03028e-05	0	6.15326e-06	5.43581e-06
CCNA_00570	CC0536	3.21703e-06	3.0638e-06	1.40422e-06	2.56168e-06	1.00532e-06
CCNA_00571	CC0537	0	0	0	0	0
CCNA_00572	CC0538	0	0	0	0	0
CCNA_00573	CC0539	2.43949e-05	2.90979e-05	2.54054e-05	2.62994e-05	2.4757e-06
CCNA_00574	CC0540	1.6983e-05	1.84761e-05	1.64157e-05	1.72916e-05	1.06431e-06
CCNA_00575	CC0541	7.22844e-06	6.98284e-06	4.14882e-06	6.12004e-06	1.71153e-06
CCNA_00576	CC0542	3.61371e-06	4.71065e-06	5.40086e-06	4.57507e-06	9.01256e-07
CCNA_00578	CC0543	3.98335e-05	3.97078e-05	4.50585e-05	4.15332e-05	3.05359e-06
CCNA_00579	CC0544	9.75774e-05	0.000114971	9.73611e-05	0.000103303	1.01051e-05
CCNA_00580	CC0545	4.26508e-05	4.58713e-05	5.01927e-05	4.62383e-05	3.78435e-06
CCNA_00582	CC0547	0.000206566	0.000230052	0.000242229	0.000226282	1.81279e-05
CCNA_00583	CC0548	4.54663e-05	3.78522e-05	4.33097e-05	4.22094e-05	3.92448e-06
CCNA_00585	CC0550	9.57682e-05	9.90392e-05	7.83229e-05	9.10435e-05	1.11371e-05
CCNA_00586	CC0551	1.57768e-05	1.47747e-05	1.34183e-05	1.46566e-05	1.18365e-06
CCNA_00587	CC0552	1.61645e-06	0	0	5.38818e-07	9.3326e-07
CCNA_00588	CC0553	0	0	0	0	0
CCNA_00589	CC0554	0.000592555	0.000584471	0.000651761	0.000609596	3.6739e-05
CCNA_00590	CC0555	9.84996e-05	8.65688e-05	9.90562e-05	9.47082e-05	7.05442e-06
CCNA_00591	CC0556	0.00114096	0.00107652	0.00107951	0.001099	3.63691e-05
CCNA_00592	CC0557	0.000536587	0.000468098	0.000520535	0.000508407	3.58192e-05
CCNA_00593	CC0558	0.000201897	0.000219493	0.000208134	0.000209841	8.92146e-06
CCNA_00594	CC0559	0.00142078	0.00138162	0.00142993	0.00141078	2.56595e-05
CCNA_00595	CC0560	2.85847e-05	2.76137e-05	1.91889e-05	2.51291e-05	5.16721e-06
CCNA_00596	CC0561	1.06735e-05	1.42586e-05	7.60618e-06	1.08461e-05	3.32957e-06
CCNA_00597	CC0562	0	0	0	0	0
CCNA_00598	CC0563	0	0	0	0	0
CCNA_00600	CC0565	4.67204e-05	4.7904e-05	4.90744e-05	4.78996e-05	1.17697e-06
CCNA_00601	CC0566	0.000226926	0.00023521	0.000231347	0.000231161	4.1451e-06
CCNA_00602	CC0567	4.30749e-05	4.74239e-05	5.26235e-05	4.77074e-05	4.78062e-06
CCNA_00603	CC0568	5.56013e-05	5.15945e-05	4.61031e-05	5.10996e-05	4.7684e-06
CCNA_00604	CC0569	1.99346e-05	3.14187e-05	2.80599e-05	2.64711e-05	5.90464e-06
CCNA_00605	CC0570	0.000400387	0.000400428	0.000417873	0.000406229	1.00835e-05
CCNA_00607	CC0571	0	0	0	0	0
CCNA_00608	CC0572	1.36039e-05	1.38818e-05	1.42366e-05	1.39074e-05	3.17147e-07
CCNA_00609	CC0573	4.97128e-05	4.63693e-05	4.52561e-05	4.71127e-05	2.3195e-06
CCNA_00610	CC0574	0.000162405	0.000148996	0.000132378	0.000147926	1.5042e-05
CCNA_00611	CC0575	0.000137508	0.000119466	0.000134611	0.000130528	9.68924e-06
CCNA_00612	CC0576	7.82087e-06	1.39355e-05	7.22229e-06	9.65956e-06	3.71516e-06
CCNA_00613	CC0577	4.09819e-06	6.00948e-06	1.90004e-06	4.00257e-06	2.05639e-06
CCNA_00614	CC0578	6.78769e-06	4.6909e-06	5.70398e-06	5.72753e-06	1.0486e-06
CCNA_00615	CC0579	2.06811e-06	0	0	6.8937e-07	1.19402e-06
CCNA_00616	CC0580	8.57275e-06	5.0728e-06	7.98979e-06	7.21178e-06	1.8752e-06
CCNA_00617	CC0581	0	0	0	0	0
CCNA_00618	CC0582	0	0	0	0	0
CCNA_00619	CC0583	0	3.03255e-06	0	1.01085e-06	1.75084e-06
CCNA_00620	CC0584	6.8733e-06	6.82387e-06	4.16245e-06	5.9532e-06	1.55103e-06
CCNA_00621	CC0585	0	0	0	0	0
CCNA_00622	No_ref	7.27404e-07	1.79559e-06	8.466e-07	1.1232e-06	5.85349e-07
CCNA_00623	CC0586	2.04936e-05	2.9519e-05	1.84235e-05	2.2812e-05	5.89995e-06
CCNA_00624	CC0587	3.39628e-06	4.99772e-06	1.05825e-06	3.15075e-06	1.98118e-06
CCNA_00625	CC0588	9.14512e-05	0.000120355	9.50223e-05	0.000102276	1.57582e-05
CCNA_00626	CC0589	2.07162e-05	2.96353e-05	1.69003e-05	2.24172e-05	6.5357e-06
CCNA_00627	CC0590	7.64707e-07	0	0	2.54902e-07	4.41504e-07
CCNA_00628	CC0591	1.81505e-06	1.34344e-06	3.86989e-06	2.34279e-06	1.34337e-06
CCNA_00629	CC0593	5.20371e-05	5.73848e-05	4.44451e-05	5.1289e-05	6.50221e-06
CCNA_00630	CC0594	1.299e-05	8.57182e-06	1.51723e-05	1.22447e-05	3.36275e-06
CCNA_00631	CC0595	5.41987e-07	1.76489e-06	1.32281e-06	1.2099e-06	6.19223e-07
CCNA_00632	CC0596	4.36629e-06	5.93209e-06	3.96844e-06	4.75561e-06	1.0381e-06
CCNA_00633	CC0597	4.72001e-06	4.77191e-06	1.16995e-06	3.55396e-06	2.06477e-06
CCNA_00634	CC0598	7.04069e-06	7.70108e-06	4.80937e-06	6.51705e-06	1.5153e-06
CCNA_00635	CC0599	0.000117462	0.000122604	0.000118184	0.000119416	2.78363e-06
CCNA_00636	CC0600	0.000765249	0.000740429	0.000716508	0.000740728	2.43718e-05
CCNA_00637	CC0601	7.35642e-05	8.43275e-05	7.62131e-05	7.80349e-05	5.60816e-06
CCNA_00638	CC0602	7.30446e-05	5.03511e-05	5.49202e-05	5.94386e-05	1.20025e-05
CCNA_00639	CC0603	2.63658e-05	2.54687e-05	2.08316e-05	2.4222e-05	2.97027e-06
CCNA_00640	CC0604	2.42468e-07	0	0	8.08227e-08	1.39989e-07
CCNA_00641	CC0605	3.7274e-06	6.95028e-06	2.89843e-06	4.52537e-06	2.14055e-06
CCNA_00642	CC0606	3.9503e-05	4.11548e-05	2.95375e-05	3.67318e-05	6.28492e-06
CCNA_00643	CC0607	0	0	0	0	0
CCNA_00644	CC0608	1.3056e-06	0	0	4.35199e-07	7.53787e-07
CCNA_00645	CC0609	0	1.11393e-06	0	3.7131e-07	6.43128e-07
CCNA_00646	CC0610	0	0	0	0	0
CCNA_00647	CC0611	5.18686e-06	1.37878e-05	6.60384e-06	8.52616e-06	4.61145e-06
CCNA_00648	CC0612	1.75356e-06	5.7992e-06	2.23676e-06	3.26317e-06	2.20951e-06
CCNA_00649	CC0613	0	0	8.87063e-07	2.95688e-07	5.12146e-07
CCNA_00650	CC0614	0	0	0	0	0
CCNA_00651	CC0615	2.51128e-06	0	0	8.37092e-07	1.44989e-06
CCNA_00652	CC0616	0	9.97549e-07	7.93688e-07	5.97079e-07	5.27036e-07
CCNA_00653	CC0617	0	0	0	0	0
CCNA_00654	CC0618	2.27325e-06	0	0	7.5775e-07	1.31246e-06
CCNA_00655	CC0619	1.05081e-05	1.21054e-05	7.24146e-06	9.95167e-06	2.47927e-06
CCNA_00656	CC0620	0.000156855	0.000144781	0.000177774	0.000159803	1.66931e-05
CCNA_00657	CC0621	0.000104057	7.7812e-05	0.000106809	9.6226e-05	1.60063e-05
CCNA_00658	CC0622	8.06281e-05	9.58749e-05	7.42247e-05	8.35759e-05	1.11221e-05
CCNA_00659	CC0623	0.000135228	0.000128665	0.000108364	0.000124086	1.40052e-05
CCNA_00660	CC0624	0	0	0	0	0
CCNA_00661	CC0625	0	0	0	0	0
CCNA_00662	CC0626	2.07571e-05	2.22172e-05	1.85478e-05	2.05074e-05	1.8474e-06
CCNA_00663	CC0627	0	1.19706e-06	0	3.9902e-07	6.91122e-07
CCNA_00664	CC0628	3.78835e-05	4.38167e-05	3.59486e-05	3.92163e-05	4.09988e-06
CCNA_00665	CC0629	3.47243e-05	3.05915e-05	2.78619e-05	3.10593e-05	3.455e-06
CCNA_00666	CC0630	3.65734e-06	6.21722e-06	5.87182e-06	5.24879e-06	1.38902e-06
CCNA_00667	CC0631	1.68594e-05	1.76652e-05	1.33289e-05	1.59512e-05	2.30641e-06
CCNA_00668	CC0632	1.43031e-05	2.41064e-05	1.43523e-05	1.75873e-05	5.64575e-06
CCNA_00669	CC0633	6.87543e-05	8.16328e-05	7.08134e-05	7.37335e-05	6.91804e-06
CCNA_00670	CC0634	5.0362e-05	5.21243e-05	3.68799e-05	4.64554e-05	8.3393e-06
CCNA_00671	CC0635	4.16871e-05	3.91105e-05	4.30012e-05	4.12663e-05	1.97915e-06
CCNA_00672	CC0636	2.61866e-06	1.83549e-06	0	1.48472e-06	1.34411e-06
CCNA_00673	CC0637	5.07894e-06	7.10656e-06	5.84977e-06	6.01176e-06	1.02347e-06
CCNA_00674	CC0638	2.41602e-05	1.97189e-05	1.2762e-05	1.88804e-05	5.74518e-06
CCNA_00675	CC0639	1.48667e-05	1.14718e-05	8.47356e-06	1.1604e-05	3.19864e-06
CCNA_00676	No_ref	3.71534e-05	5.028e-05	4.15455e-05	4.2993e-05	6.68191e-06
CCNA_00677	CC0640	0.00242431	0.00261694	0.00231019	0.00245048	0.00015504
CCNA_00678	CC0641	0.00175519	0.00184332	0.00194239	0.00184697	9.36502e-05
CCNA_00679	CC0642	0	0	0	0	0
CCNA_00680	CC0643	1.75641e-05	2.79197e-05	2.68692e-05	2.41177e-05	5.69979e-06
CCNA_00681	CC0644	1.32907e-05	1.37305e-05	1.16604e-05	1.28939e-05	1.09061e-06
CCNA_00682	CC0645	1.18203e-05	1.63831e-05	8.15133e-06	1.21183e-05	4.12397e-06
CCNA_00683	CC0646	1.93196e-06	3.98252e-06	0	1.9715e-06	1.99156e-06
CCNA_00684	CC0647	3.37412e-05	3.62393e-05	2.54977e-05	3.18261e-05	5.62104e-06
CCNA_00685	CC0648	2.87541e-05	3.02738e-05	2.56255e-05	2.82178e-05	2.37012e-06
CCNA_00686	CC0649	1.52788e-05	2.1017e-05	1.43337e-05	1.68765e-05	3.6168e-06
CCNA_00687	CC0650	9.56688e-05	8.08759e-05	7.08666e-05	8.24704e-05	1.24777e-05
CCNA_00688	CC0651	1.15585e-05	1.32865e-05	6.0669e-06	1.0304e-05	3.76976e-06
CCNA_00689	CC0652	0	0	0	0	0
CCNA_00690	CC0653	0.000952256	0.000918478	0.000944207	0.000938314	1.76434e-05
CCNA_00691	CC0654	0.000349169	0.000282538	0.000392372	0.00034136	5.53321e-05
CCNA_00692	CC0655	8.67766e-05	9.58849e-05	7.15839e-05	8.47485e-05	1.22768e-05
CCNA_00693	CC0656	4.60814e-06	5.09776e-06	4.19626e-06	4.63405e-06	4.51309e-07
CCNA_00694	CC0657	5.13563e-05	4.84946e-05	4.79101e-05	4.92537e-05	1.84422e-06
CCNA_00695	CC0658	0.000208849	0.000246757	0.000177744	0.000211117	3.45623e-05
CCNA_00696	CC0659	9.74539e-06	1.11317e-05	1.13958e-05	1.07576e-05	8.86521e-07
CCNA_00698	CC0660	2.91855e-05	2.96767e-05	3.26883e-05	3.05168e-05	1.89649e-06
CCNA_00699	CC0661	0.00128538	0.00101221	0.000955524	0.00108437	0.000176371
CCNA_00700	CC0663	0.000362757	0.000439469	0.000397714	0.00039998	3.84064e-05
CCNA_00701	CC0665	1.52392e-05	9.95292e-06	1.69563e-05	1.40495e-05	3.65013e-06
CCNA_00703	CC0667	2.03673e-06	7.98039e-07	2.91019e-06	1.91499e-06	1.06132e-06
CCNA_00704	CC0668	0	3.06938e-07	0	1.02313e-07	1.77211e-07
CCNA_00705	CC0669	0.000568617	0.000445158	0.000483754	0.000499176	6.31581e-05
CCNA_00706	CC0670	1.83716e-06	0	1.92753e-06	1.2549e-06	1.08771e-06
CCNA_00707	CC0671	4.50482e-05	6.4979e-05	3.81455e-05	4.93909e-05	1.39339e-05
CCNA_00708	CC0672	0.000234738	0.000242649	0.000218561	0.000231983	1.22781e-05
CCNA_00709	CC0673	2.62947e-05	3.28813e-05	2.59527e-05	2.83762e-05	3.90528e-06
CCNA_00710	CC0674	4.56163e-05	5.73545e-05	4.53535e-05	4.94414e-05	6.85421e-06
CCNA_00711	CC0675	5.86534e-05	6.40307e-05	6.83669e-05	6.36837e-05	4.86602e-06
CCNA_00712	No_ref	2.32238e-05	3.56764e-05	2.9611e-05	2.95037e-05	6.227e-06
CCNA_00714	No_ref	1.74591e-05	2.31685e-05	2.08705e-05	2.04994e-05	2.87273e-06
CCNA_00716	CC0678	8.58859e-05	9.24861e-05	8.29376e-05	8.71032e-05	4.88929e-06
CCNA_00718	CC0679	0.000269853	0.000234001	0.000271086	0.000258313	2.10643e-05
CCNA_00719	CC0683	0.00031818	0.00037726	0.000343036	0.000346158	2.96636e-05
CCNA_00720	CC0684	0.000405527	0.000404966	0.000443149	0.000417881	2.18846e-05
CCNA_00721	CC0685	0.00923971	0.00894047	0.010126	0.0094354	0.000616534
CCNA_00722	CC0686	0.00222238	0.00197956	0.00179587	0.00199927	0.000213934
CCNA_00723	CC0687	5.33898e-05	8.65906e-05	9.41238e-05	7.80348e-05	2.16729e-05
CCNA_00724	CC0688	2.31983e-05	2.71016e-05	2.12852e-05	2.38617e-05	2.9644e-06
CCNA_00725	CC0689	1.72624e-06	7.53704e-07	0	8.26647e-07	8.65428e-07
CCNA_00726	CC0690	5.70551e-05	7.3183e-05	5.9744e-05	6.33274e-05	8.64047e-06
CCNA_00727	CC0691	9.01194e-05	0.000108531	0.000114865	0.000104505	1.28549e-05
CCNA_00728	CC0692	7.28701e-05	7.02622e-05	5.85658e-05	6.72327e-05	7.61821e-06
CCNA_00729	CC0693	0.000142629	0.000136069	0.000124318	0.000134339	9.27749e-06
CCNA_00730	CC0694	1.45471e-05	1.82851e-05	1.40757e-05	1.56359e-05	2.30629e-06
CCNA_00731	CC0695	6.38035e-05	6.17721e-05	5.43979e-05	5.99912e-05	4.94927e-06
CCNA_00732	CC0696	7.46444e-05	9.06518e-05	7.41548e-05	7.9817e-05	9.38641e-06
CCNA_00733	CC0697	9.40999e-05	8.83582e-05	8.37696e-05	8.87426e-05	5.17589e-06
CCNA_00734	CC0698	5.5563e-05	5.63317e-05	5.95441e-05	5.71463e-05	2.11188e-06
CCNA_00735	CC0699	0.000637009	0.000802954	0.000658019	0.000699327	9.03564e-05
CCNA_00736	CC0700	2.0689e-05	2.88512e-05	2.94654e-05	2.63352e-05	4.89937e-06
CCNA_00737	CC0701	0.000575252	0.000571999	0.000601613	0.000582955	1.62405e-05
CCNA_00738	CC0702	4.21439e-05	4.98914e-05	4.16747e-05	4.457e-05	4.61442e-06
CCNA_00740	CC0703	7.75663e-05	8.67772e-05	0.000102505	8.89494e-05	1.26102e-05
CCNA_00741	CC0704	8.83921e-05	9.18121e-05	8.64403e-05	8.88815e-05	2.71913e-06
CCNA_00742	CC0705	0.000141903	0.000158911	0.000138543	0.000146452	1.09193e-05
CCNA_00743	CC0706	3.63193e-05	3.20214e-05	3.88773e-05	3.57393e-05	3.46455e-06
CCNA_00744	CC0707	4.85559e-05	4.99431e-05	7.23003e-05	5.69331e-05	1.33264e-05
CCNA_00745	CC0708	9.09255e-07	9.75381e-07	0	6.28212e-07	5.45051e-07
CCNA_00746	CC0709	7.05855e-06	1.14933e-05	7.33428e-06	8.62871e-06	2.48464e-06
CCNA_00747	CC0710	0.000151392	0.000128302	0.000133459	0.000137717	1.21196e-05
CCNA_00748	CC0711	0.000119225	0.000136728	0.000139189	0.000131714	1.08857e-05
CCNA_00749	CC0712	0.000395769	0.000420873	0.000414458	0.000410366	1.30426e-05
CCNA_00750	CC0713	3.93278e-05	3.86577e-05	4.08219e-05	3.96025e-05	1.10793e-06
CCNA_00751	CC0714	6.66619e-05	6.78693e-05	7.66662e-05	7.03991e-05	5.4609e-06
CCNA_00752	CC0715	0.000413408	0.000440083	0.000447081	0.000433524	1.7769e-05
CCNA_00753	CC0716	3.09547e-05	4.17197e-05	4.20145e-05	3.82296e-05	6.30204e-06
CCNA_00754	CC0717	1.05602e-05	1.50673e-05	1.36869e-05	1.31048e-05	2.30924e-06
CCNA_00755	CC0718	0	0	0	0	0
CCNA_00756	CC0719	3.0385e-06	2.99552e-06	2.64563e-06	2.89322e-06	2.15495e-07
CCNA_00757	CC0720	2.73666e-05	1.98078e-05	2.06674e-05	2.26139e-05	4.1383e-06
CCNA_00758	CC0721	0.000611213	0.000427305	0.000591317	0.000543278	0.000100927
CCNA_00759	CC0722	0	0	0	0	0
CCNA_00760	CC0723	2.0261e-05	2.47224e-05	2.73558e-05	2.41131e-05	3.58638e-06
CCNA_00761	CC0724	3.52441e-05	3.12815e-05	3.03716e-05	3.22991e-05	2.59076e-06
CCNA_00762	CC0725	0	9.17745e-07	4.18891e-07	4.45545e-07	4.59453e-07
CCNA_00763	CC0726	0.000993193	0.00108862	0.000883426	0.000988412	0.00010268
CCNA_00764	CC0727	0.00137127	0.00160896	0.00138077	0.00145367	0.000134575
CCNA_00765	CC0728	7.17611e-05	9.48281e-05	8.76406e-05	8.47432e-05	1.18033e-05
CCNA_00766	CC0729	6.27333e-05	6.64414e-05	5.03576e-05	5.98441e-05	8.4222e-06
CCNA_00767	CC0730	1.78946e-05	2.35818e-05	1.50289e-05	1.88351e-05	4.35331e-06
CCNA_00768	CC0731	3.04525e-05	2.59602e-05	1.81537e-05	2.48555e-05	6.2234e-06
CCNA_00769	CC0732	0.000146477	0.000130795	0.000153202	0.000143491	1.14982e-05
CCNA_00770	CC0733	2.07965e-05	2.01469e-05	1.99406e-05	2.02947e-05	4.46696e-07
CCNA_00772	CC0735	1.88586e-06	2.62688e-06	4.26607e-06	2.92627e-06	1.21802e-06
CCNA_00773	CC0736	6.82877e-05	6.84017e-05	6.21564e-05	6.62819e-05	3.57327e-06
CCNA_00774	CC0737	4.14883e-05	5.29061e-05	6.1753e-05	5.20491e-05	1.01595e-05
CCNA_00775	CC0738	3.02042e-05	4.1374e-05	3.25566e-05	3.47116e-05	5.88847e-06
CCNA_00776	CC0739	0	0	0	0	0
CCNA_00777	CC0740	0.000103068	0.000122584	0.000116269	0.000113974	9.9584e-06
CCNA_00778	CC0741	0.00114187	0.00110356	0.0011352	0.00112688	2.04671e-05
CCNA_00779	CC0742	2.82879e-06	1.25845e-06	5.95266e-07	1.56084e-06	1.14706e-06
CCNA_00780	CC0743	2.45084e-05	2.96327e-05	1.65762e-05	2.35724e-05	6.57842e-06
CCNA_00781	CC0744	0.000269921	0.000228218	0.000236098	0.000244746	2.21556e-05
CCNA_00782	CC0745	0.000393736	0.000409376	0.000399987	0.000401033	7.87193e-06
CCNA_00783	CC0746	1.59111e-05	1.39085e-05	9.99904e-06	1.32729e-05	3.00686e-06
CCNA_00784	CC0747	0.000225446	0.000205535	0.000186267	0.000205749	1.95906e-05
CCNA_00785	CC0748	3.43916e-05	3.43877e-05	2.33905e-05	3.07233e-05	6.35038e-06
CCNA_00787	CC0750	0.000183867	0.000173058	0.000174341	0.000177089	5.90482e-06
CCNA_00788	CC0751	1.45208e-05	1.26227e-05	2.49244e-05	1.7356e-05	6.62281e-06
CCNA_00789	CC0752	1.62267e-06	6.58382e-07	0	7.60351e-07	8.16127e-07
CCNA_00790	CC0753	0	0	0	0	0
CCNA_00792	CC0755	2.91905e-06	3.64281e-06	5.34737e-06	3.96974e-06	1.24674e-06
CCNA_00793	CC0756	3.17307e-06	3.05028e-06	0	2.07445e-06	1.79758e-06
CCNA_00794	CC0757	1.03049e-06	0	0	3.43496e-07	5.94953e-07
CCNA_00795	CC0758	6.13916e-05	6.38935e-05	5.08108e-05	5.86986e-05	6.9447e-06
CCNA_00796	CC0759	4.99543e-05	5.4824e-05	4.51943e-05	4.99909e-05	4.81495e-06
CCNA_00798	CC0760	1.07917e-05	8.72186e-06	9.05518e-06	9.52291e-06	1.11137e-06
CCNA_00799	CC0761	1.59307e-05	1.47474e-05	1.54284e-05	1.53688e-05	5.93889e-07
CCNA_00800	CC0762	9.75192e-05	0.000101256	9.28584e-05	9.72112e-05	4.20721e-06
CCNA_00801	CC0763	6.41936e-05	6.14573e-05	5.93803e-05	6.16771e-05	2.41414e-06
CCNA_00802	No_ref	2.60469e-05	2.7674e-05	2.59922e-05	2.6571e-05	9.5558e-07
CCNA_00803	CC0764	0.000441272	0.000448283	0.000462888	0.000450814	1.1028e-05
CCNA_00804	CC0765	0.000115075	0.000118525	0.000118142	0.000117247	1.89091e-06
CCNA_00805	CC0766	6.27863e-05	7.10513e-05	5.03914e-05	6.14096e-05	1.03985e-05
CCNA_00806	CC0767	0.00065956	0.000626083	0.00071081	0.000665484	4.2673e-05
CCNA_00807	CC0768	1.22029e-05	1.09021e-05	7.18286e-06	1.00959e-05	2.60528e-06
CCNA_00808	CC0769	0.0029385	0.00269323	0.00201397	0.00254857	0.000478939
CCNA_00809	CC0770	3.37494e-05	4.17553e-05	2.90876e-05	3.48641e-05	6.40696e-06
CCNA_00810	CC0771	0.00016538	0.00018546	0.000196142	0.000182327	1.56184e-05
CCNA_00811	CC0772	4.43267e-05	3.9595e-05	4.11582e-05	4.16933e-05	2.41077e-06
CCNA_00812	CC0773	5.06688e-06	5.05807e-06	6.25938e-06	5.46144e-06	6.91044e-07
CCNA_00813	CC0774	8.17772e-06	6.48863e-06	4.94732e-06	6.53789e-06	1.61576e-06
CCNA_00814	CC0775	7.0181e-06	3.77479e-06	3.7559e-06	4.8496e-06	1.878e-06
CCNA_00815	CC0776	3.46189e-05	4.62195e-05	3.85426e-05	3.97937e-05	5.90063e-06
CCNA_00816	No_ref	4.24161e-06	4.89226e-06	3.34182e-06	4.15857e-06	7.78551e-07
CCNA_00817	CC0777	4.70418e-05	5.68342e-05	5.78501e-05	5.39087e-05	5.96853e-06
CCNA_00818	CC0778	3.99701e-06	5.82415e-06	8.99513e-06	6.2721e-06	2.52899e-06
CCNA_00820	CC0779	2.62496e-05	3.37384e-05	2.65985e-05	2.88622e-05	4.22651e-06
CCNA_00821	No_ref	8.39959e-06	8.72428e-06	7.47242e-06	8.19877e-06	6.49641e-07
CCNA_00822	CC0781	0.000241539	0.000318804	0.000322507	0.000294283	4.57154e-05
CCNA_00823	CC0782	0.000649618	0.000725705	0.000685382	0.000686902	3.80665e-05
CCNA_00824	CC0783	6.23288e-05	7.15417e-05	5.47678e-05	6.28794e-05	8.40052e-06
CCNA_00825	CC0784	6.11676e-06	1.13112e-05	8.11185e-06	8.51328e-06	2.6204e-06
CCNA_00826	CC0785	8.65861e-06	7.0826e-06	6.45172e-06	7.39764e-06	1.13668e-06
CCNA_00827	No_ref	2.12516e-06	0	0	7.08387e-07	1.22696e-06
CCNA_00828	CC0787	1.66376e-05	1.96172e-05	1.36962e-05	1.66503e-05	2.96053e-06
CCNA_00830	CC0788	4.18474e-06	0	0	1.39491e-06	2.41606e-06
CCNA_00831	CC0789	2.71756e-05	2.8694e-05	2.15004e-05	2.579e-05	3.79169e-06
CCNA_00832	CC0790	7.42858e-06	9.14983e-06	4.19292e-06	6.92377e-06	2.51672e-06
CCNA_00833	CC0791	2.43906e-05	1.90376e-05	1.26832e-05	1.87038e-05	5.86085e-06
CCNA_00834	CC0792	0.00121761	0.00127785	0.00108862	0.00119469	9.66769e-05
CCNA_00835	CC0793	0.000656491	0.000537775	0.000520502	0.000571589	7.40322e-05
CCNA_00836	CC0794	0.000115871	0.000101484	0.000113288	0.000110214	7.67026e-06
CCNA_00837	CC0795	2.72626e-05	2.45262e-05	2.1565e-05	2.44513e-05	2.84951e-06
CCNA_00838	CC0796	3.18717e-05	2.34661e-05	3.42998e-05	2.98792e-05	5.68505e-06
CCNA_00839	CC0797	0.00102872	0.00120117	0.00105566	0.00109518	9.27715e-05
CCNA_00840	CC0798	0.000121293	0.000167276	0.000122601	0.000137057	2.61789e-05
CCNA_00841	CC0799	2.80978e-06	0	0	9.36592e-07	1.62223e-06
CCNA_00842	CC0800	4.9344e-05	3.79721e-05	4.98166e-05	4.57109e-05	6.70615e-06
CCNA_00843	CC0801	1.24428e-05	5.02801e-06	1.01756e-05	9.21547e-06	3.7995e-06
CCNA_00844	CC0802	2.62674e-06	2.64441e-06	2.30547e-06	2.52554e-06	1.90788e-07
CCNA_00845	CC0803	1.1293e-05	1.72432e-05	1.76595e-05	1.53986e-05	3.56162e-06
CCNA_00846	CC0804	8.48942e-05	8.04671e-05	7.95561e-05	8.16391e-05	2.85557e-06
CCNA_00847	CC0805	1.28555e-05	1.32679e-05	8.09436e-06	1.14059e-05	2.8753e-06
CCNA_00848	No_ref	1.57604e-06	2.39412e-06	3.59244e-06	2.52087e-06	1.01416e-06
CCNA_00849	CC0806	5.91636e-05	6.53362e-05	4.66981e-05	5.70659e-05	9.49445e-06
CCNA_00850	CC0807	6.13985e-05	5.65344e-05	5.99643e-05	5.92991e-05	2.49937e-06
CCNA_00851	CC0808	0.000405815	0.000564785	0.000459597	0.000476732	8.08583e-05
CCNA_00852	CC0809	3.95495e-05	4.55028e-05	4.22132e-05	4.24218e-05	2.98212e-06
CCNA_00853	CC0810	1.31511e-05	1.93547e-05	9.08371e-06	1.38632e-05	5.17237e-06
CCNA_00854	CC0811	1.10848e-05	1.24784e-05	8.22945e-06	1.05976e-05	2.16599e-06
CCNA_00855	CC0812	1.90944e-06	3.71088e-06	4.3272e-06	3.31584e-06	1.25636e-06
CCNA_00856	CC0813	0	0	0	0	0
CCNA_00857	CC0814	0.000231434	0.000226436	0.000236449	0.00023144	5.00685e-06
CCNA_00858	CC0815	0.000188727	0.000177155	0.000169748	0.000178543	9.56565e-06
CCNA_00859	CC0816	7.94273e-05	8.67091e-05	7.65096e-05	8.0882e-05	5.25307e-06
CCNA_00860	CC0817	0.00017159	0.000182357	0.000192292	0.00018208	1.03541e-05
CCNA_00861	CC0818	4.18739e-05	2.15029e-05	3.27239e-05	3.20336e-05	1.02031e-05
CCNA_00862	CC0819	6.56588e-05	8.63135e-05	6.06028e-05	7.08584e-05	1.36212e-05
CCNA_00863	CC0820	0.000432707	0.000387752	0.000441654	0.000420704	2.88858e-05
CCNA_00864	CC0821	1.54298e-06	1.25026e-06	0	9.3108e-07	8.19514e-07
CCNA_00865	CC0822	3.79867e-06	1.55523e-06	1.56848e-06	2.30746e-06	1.29144e-06
CCNA_00866	CC0823	3.36424e-06	2.0616e-06	2.21571e-06	2.54719e-06	7.11777e-07
CCNA_00867	CC0824	6.33337e-05	5.89097e-05	6.04844e-05	6.09093e-05	2.2424e-06
CCNA_00869	CC0826	0.000150582	0.000137259	0.000136991	0.000141611	7.77072e-06
CCNA_00870	CC0827	1.33849e-05	1.56303e-05	1.05865e-05	1.32005e-05	2.52695e-06
CCNA_00871	CC0828	2.95157e-05	3.98805e-05	3.16365e-05	3.36775e-05	5.47558e-06
CCNA_00872	CC0829	6.79694e-05	5.98183e-05	6.92038e-05	6.56638e-05	5.0999e-06
CCNA_00873	CC0830	1.86958e-05	1.72936e-05	1.77668e-05	1.79187e-05	7.13312e-07
CCNA_00874	CC0831	2.32023e-05	2.69038e-05	2.3523e-05	2.4543e-05	2.05077e-06
CCNA_00875	CC0832	1.83306e-05	1.23005e-05	1.09841e-05	1.38717e-05	3.91723e-06
CCNA_00876	CC0833	5.7355e-05	7.67257e-05	6.25523e-05	6.55443e-05	1.0026e-05
CCNA_00877	CC0834	6.80861e-05	5.82276e-05	5.37949e-05	6.00362e-05	7.31526e-06
CCNA_00878	CC0835	0.000168432	0.000175239	0.000159279	0.00016765	8.00862e-06
CCNA_00879	CC0836	2.58999e-05	1.84009e-05	2.65669e-05	2.36226e-05	4.53439e-06
CCNA_00880	CC0837	2.33781e-05	2.76275e-05	1.48632e-05	2.19563e-05	6.49983e-06
CCNA_00881	CC0838	4.62193e-05	4.53147e-05	4.7152e-05	4.62286e-05	9.1866e-07
CCNA_00882	CC0839	7.50188e-06	4.0062e-06	9.18914e-06	6.89907e-06	2.64353e-06
CCNA_00883	CC0840	4.93466e-05	4.62261e-05	5.51328e-05	5.02352e-05	4.51937e-06
CCNA_00884	CC0841	3.23291e-06	2.55373e-06	1.53446e-06	2.44037e-06	8.54878e-07
CCNA_00885	CC0842	1.84149e-05	2.14312e-05	2.38237e-05	2.12233e-05	2.71036e-06
CCNA_00886	CC0843	0.00159933	0.00173556	0.00147655	0.00160381	0.000129564
CCNA_00887	CC0844	3.60132e-05	3.84566e-05	4.65822e-05	4.03507e-05	5.53324e-06
CCNA_00888	CC0845	1.13929e-05	1.15665e-05	7.50596e-06	1.01551e-05	2.29588e-06
CCNA_00889	CC0846	0.000254323	0.000271133	0.000246669	0.000257375	1.25146e-05
CCNA_00890	CC0847	2.16115e-05	2.5885e-05	2.2201e-05	2.32325e-05	2.31593e-06
CCNA_00891	CC0848	5.98741e-06	7.20729e-06	8.23084e-07	4.67259e-06	3.38911e-06
CCNA_00892	CC0849	0.000308187	0.000286793	0.000299201	0.000298061	1.07424e-05
CCNA_00893	CC0850	0.000198412	0.00024195	0.000202536	0.000214299	2.40347e-05
CCNA_00894	CC0851	0.000179128	0.000184875	0.000164216	0.000176073	1.06627e-05
CCNA_00895	CC0852	0.000124876	0.000133252	0.000102324	0.000120151	1.59964e-05
CCNA_00896	CC0853	0	0	0	0	0
CCNA_00897	CC0854	1.82053e-06	1.52126e-06	1.81286e-06	1.71822e-06	1.70612e-07
CCNA_00898	CC0855	5.26143e-05	6.14048e-05	4.5159e-05	5.30594e-05	8.13205e-06
CCNA_00899	CC0856	0.000134461	0.000134299	0.000137634	0.000135464	1.88022e-06
CCNA_00900	CC0857	1.43394e-05	2.38519e-05	1.70847e-05	1.84254e-05	4.89589e-06
CCNA_00901	CC0858	3.13704e-05	3.0286e-05	2.66293e-05	2.94286e-05	2.48413e-06
CCNA_00902	CC0859	2.56557e-05	2.5458e-05	2.92998e-05	2.68045e-05	2.16322e-06
CCNA_00903	CC0860	8.51587e-06	2.63104e-06	8.26758e-06	6.4715e-06	3.32825e-06
CCNA_00904	CC0861	8.94379e-06	5.16437e-06	4.87437e-06	6.32751e-06	2.2704e-06
CCNA_00905	CC0862	5.53373e-06	8.73859e-06	8.27674e-06	7.51636e-06	1.73246e-06
CCNA_00906	CC0863	3.01407e-05	2.9132e-05	3.13044e-05	3.01924e-05	1.08709e-06
CCNA_00907	CC0864	1.84524e-05	1.23383e-05	2.77107e-05	1.95005e-05	7.7396e-06
CCNA_00908	CC0865	2.0549e-05	2.76716e-05	1.59737e-05	2.13981e-05	5.89497e-06
CCNA_00909	CC0866	6.19229e-05	7.5527e-05	7.26093e-05	7.00197e-05	7.1622e-06
CCNA_00910	CC0867	3.34422e-05	2.52779e-05	2.96435e-05	2.94545e-05	4.08544e-06
CCNA_00911	CC0868	2.37494e-06	3.85573e-06	1.23463e-06	2.48843e-06	1.31423e-06
CCNA_00912	CC0869	3.497e-05	4.07823e-05	4.78901e-05	4.12142e-05	6.47087e-06
CCNA_00913	CC0870	2.19568e-06	5.27934e-06	1.99367e-06	3.15623e-06	1.84144e-06
CCNA_00914	CC0871	5.32827e-05	5.29604e-05	5.72492e-05	5.44974e-05	2.38854e-06
CCNA_00915	CC0872	2.25634e-05	3.38391e-05	2.75392e-05	2.79805e-05	5.65079e-06
CCNA_00916	CC0873	8.63492e-06	7.36728e-06	2.68342e-06	6.22854e-06	3.13491e-06
CCNA_00917	CC0874	9.54536e-06	8.36601e-06	8.54831e-06	8.81989e-06	6.34848e-07
CCNA_00918	CC0875	0.000116329	0.000135886	0.000140334	0.00013085	1.27708e-05
CCNA_00919	No_ref	1.94864e-06	2.31218e-06	1.2699e-06	1.84357e-06	5.29021e-07
CCNA_00920	CC0876	0.000671433	0.000794777	0.000698633	0.000721614	6.4804e-05
CCNA_00921	CC0877	5.85942e-05	7.67805e-05	6.96991e-05	6.83579e-05	9.16703e-06
CCNA_00922	CC0878	0.000278382	0.000277191	0.000285268	0.00028028	4.36021e-06
CCNA_00923	CC0879	4.36279e-05	3.58163e-05	3.44442e-05	3.79628e-05	4.95386e-06
CCNA_00924	CC0880	5.45361e-06	6.80257e-06	5.37478e-06	5.87699e-06	8.02544e-07
CCNA_00925	CC0881	2.8138e-05	2.73313e-05	3.91333e-05	3.15342e-05	6.59335e-06
CCNA_00926	CC0882	7.30695e-05	8.61218e-05	8.96907e-05	8.29606e-05	8.74991e-06
CCNA_00927	CC0883	5.58125e-06	5.32358e-06	9.95674e-06	6.95386e-06	2.60376e-06
CCNA_00928	CC0884	3.99688e-05	5.97262e-05	5.45422e-05	5.14124e-05	1.02438e-05
CCNA_00929	CC0885	0.000616121	0.00069607	0.000623832	0.000645341	4.41012e-05
CCNA_00930	CC0886	0.000567913	0.000606759	0.000600152	0.000591608	2.07847e-05
CCNA_00931	CC0887	0.00214385	0.0023168	0.00192596	0.00212887	0.000195854
CCNA_00932	CC0888	0.0004916	0.000639308	0.000664758	0.000598555	9.34957e-05
CCNA_00933	CC0889	0.000240594	0.00021663	0.000212506	0.000223243	1.51666e-05
CCNA_00934	CC0890	9.83137e-05	0.000105817	9.75547e-05	0.000100562	4.56675e-06
CCNA_00935	CC0891	1.24858e-05	1.07909e-05	9.5528e-06	1.09432e-05	1.4724e-06
CCNA_00936	CC0892	0	0	0	0	0
CCNA_00937	CC0893	1.42626e-05	1.2642e-05	1.82863e-05	1.50636e-05	2.90616e-06
CCNA_00938	CC0894	6.71343e-05	7.6531e-05	5.63524e-05	6.66726e-05	1.00972e-05
CCNA_00939	CC0895	4.28808e-05	5.23256e-05	4.41809e-05	4.64624e-05	5.11909e-06
CCNA_00940	CC0896	6.65724e-06	5.07956e-06	4.21536e-06	5.31739e-06	1.23819e-06
CCNA_00941	CC0897	7.25367e-05	9.78534e-05	9.12386e-05	8.72096e-05	1.31305e-05
CCNA_00942	CC0898	8.17553e-05	0.000113686	9.48836e-05	9.6775e-05	1.60493e-05
CCNA_00943	CC0899	9.23068e-05	8.78402e-05	8.61179e-05	8.87549e-05	3.19424e-06
CCNA_00944	No_ref	0.000147065	0.000139786	0.000161207	0.000149353	1.08925e-05
CCNA_00945	CC0900	7.16076e-05	6.23837e-05	5.54742e-05	6.31552e-05	8.09432e-06
CCNA_00946	CC0901	0.00015715	0.000155245	0.000152842	0.000155079	2.15882e-06
CCNA_00947	CC0902	0.000662517	0.000638168	0.000751077	0.000683921	5.94199e-05
CCNA_00948	CC0903	0.00096346	0.00105219	0.00101474	0.00101013	4.45453e-05
CCNA_00949	CC0904	3.10792e-06	5.47947e-06	3.40116e-06	3.99618e-06	1.2929e-06
CCNA_00950	CC0905	0.000173474	0.00019519	0.000153859	0.000174174	2.0674e-05
CCNA_00951	CC0906	5.04563e-05	5.66954e-05	4.64049e-05	5.11855e-05	5.18386e-06
CCNA_00952	CC0907	2.67827e-05	3.84658e-05	3.5757e-05	3.36685e-05	6.11516e-06
CCNA_00953	CC0908	5.11543e-05	6.66942e-05	6.22324e-05	6.0027e-05	8.00127e-06
CCNA_00954	CC0909	0.000352716	0.000404209	0.000410863	0.000389263	3.18246e-05
CCNA_00956	CC0910	0.000100438	8.85109e-05	8.61056e-05	9.16849e-05	7.6754e-06
CCNA_00957	CC0911	0.000109658	0.000120093	9.53484e-05	0.000108366	1.24228e-05
CCNA_00958	CC0912	1.23788e-05	1.44957e-05	1.2405e-05	1.30932e-05	1.2147e-06
CCNA_00959	CC0913	7.67875e-06	9.27911e-06	5.99927e-06	7.65238e-06	1.64008e-06
CCNA_00961	CC0914	4.11909e-05	3.85146e-05	3.33571e-05	3.76876e-05	3.98184e-06
CCNA_00962	CC0915	9.26252e-06	1.37337e-05	1.9464e-05	1.41534e-05	5.11366e-06
CCNA_00963	CC0916	2.80669e-05	3.23344e-05	2.92981e-05	2.98998e-05	2.19647e-06
CCNA_00964	No_ref	0	3.9902e-07	0	1.33007e-07	2.30374e-07
CCNA_00965	CC0917	3.0721e-05	3.88706e-05	3.42602e-05	3.46173e-05	4.0865e-06
CCNA_00966	CC0918	4.63291e-05	6.1854e-05	5.20974e-05	5.34268e-05	7.84739e-06
CCNA_00967	CC0919	0.000178207	0.000196057	0.000173896	0.00018272	1.17497e-05
CCNA_00968	CC0920	0.000153543	0.000156986	0.000148678	0.000153069	4.17423e-06
CCNA_00969	CC0921	3.56428e-06	2.90057e-06	2.42516e-06	2.96333e-06	5.7215e-07
CCNA_00970	CC0922	0.00043079	0.00049092	0.000454421	0.00045871	3.02932e-05
CCNA_00971	CC0923	0.000122329	0.000141701	0.000124002	0.000129344	1.0734e-05
CCNA_00972	No_ref	1.75326e-06	9.44346e-07	6.64346e-07	1.12065e-06	5.65461e-07
CCNA_00973	CC0924	0.000214028	0.000201427	0.00017453	0.000196662	2.01757e-05
CCNA_00974	CC0925	0.00571249	0.00542308	0.00593761	0.00569106	0.000257934
CCNA_00976	CC0927	0.000649434	0.000668399	0.000614895	0.000644243	2.71275e-05
CCNA_00977	CC0928	0	0	0	0	0
CCNA_00978	CC0929	0	0	0	0	0
CCNA_00979	CC0930	1.14911e-05	1.89324e-05	1.30973e-05	1.45069e-05	3.91582e-06
CCNA_00980	CC0931	5.01943e-06	4.6386e-06	4.48575e-06	4.71459e-06	2.74832e-07
CCNA_00981	CC0932	3.36779e-06	2.42938e-06	1.17583e-06	2.32434e-06	1.09975e-06
CCNA_00982	CC0933	0.000139009	0.000129952	0.000138452	0.000135804	5.07593e-06
CCNA_00983	CC0934	1.10371e-05	1.07111e-05	1.00573e-05	1.06019e-05	4.98955e-07
CCNA_00984	CC0935	6.5581e-05	7.30188e-05	9.06504e-05	7.64167e-05	1.28755e-05
CCNA_00985	CC0936	0.000666849	0.000686748	0.000735721	0.000696439	3.5444e-05
CCNA_00986	CC0937	1.27036e-05	6.30081e-06	1.00606e-05	9.68834e-06	3.21758e-06
CCNA_00987	CC0938	0.000193076	0.000256805	0.00028906	0.000246314	4.88444e-05
CCNA_00988	CC0939	1.79019e-05	9.17762e-06	1.50462e-05	1.40419e-05	4.44798e-06
CCNA_00989	CC0940	7.87709e-05	0.000112879	7.20711e-05	8.79071e-05	2.18845e-05
CCNA_00990	CC0941	9.71521e-06	1.40843e-05	1.27761e-05	1.21919e-05	2.24238e-06
CCNA_00991	CC0942	6.31304e-05	7.02949e-05	7.11326e-05	6.8186e-05	4.39826e-06
CCNA_00992	CC0943	1.4002e-05	1.7061e-05	1.47229e-05	1.5262e-05	1.59916e-06
CCNA_00993	CC0944	1.65e-05	2.12038e-05	1.95837e-05	1.90958e-05	2.38952e-06
CCNA_00994	CC0945	5.32352e-06	4.87892e-06	9.01796e-06	6.4068e-06	2.27223e-06
CCNA_00995	CC0946	0.000118384	0.000119888	0.000128669	0.000122314	5.5551e-06
CCNA_00996	CC0947	2.037e-05	2.11636e-05	2.37599e-05	2.17645e-05	1.773e-06
CCNA_00997	CC0948	5.04568e-05	5.15566e-05	5.33458e-05	5.17864e-05	1.45814e-06
CCNA_00998	CC0949	0.000636471	0.000671835	0.0006485	0.000652269	1.79809e-05
CCNA_00999	No_ref	9.06316e-05	0.000117315	0.00011632	0.000108089	1.51266e-05
CCNA_01000	No_ref	0	0	0	0	0
CCNA_01001	CC0950	0.000133432	0.000156481	0.000114809	0.000134907	2.08751e-05
CCNA_01002	CC0951	6.35076e-05	7.30734e-05	6.68619e-05	6.78143e-05	4.85347e-06
CCNA_01003	CC0952	6.01675e-05	5.41343e-05	4.75463e-05	5.39494e-05	6.31264e-06
CCNA_01004	CC0953	2.32624e-05	2.13701e-05	2.52284e-05	2.3287e-05	1.92926e-06
CCNA_01005	CC0954	7.0094e-05	5.12421e-05	6.93224e-05	6.35528e-05	1.06684e-05
CCNA_01006	CC0955	5.52964e-05	5.38652e-05	5.31245e-05	5.40954e-05	1.10408e-06
CCNA_01007	CC0956	2.63828e-06	0	4.30103e-06	2.31311e-06	2.16888e-06
CCNA_01008	CC0957	2.06195e-05	3.07748e-05	2.84162e-05	2.66035e-05	5.31475e-06
CCNA_01009	CC0958	1.25275e-06	1.91529e-06	0	1.05602e-06	9.72685e-07
CCNA_01010	CC0959	2.38041e-05	1.75009e-05	2.03872e-05	2.05641e-05	3.15534e-06
CCNA_01011	CC0960	3.81067e-06	4.17545e-06	1.77257e-06	3.2529e-06	1.29491e-06
CCNA_01012	CC0961	1.42923e-05	1.65485e-05	1.10412e-05	1.39606e-05	2.7686e-06
CCNA_01013	CC0962	2.87514e-06	6.4954e-06	3.02593e-06	4.13216e-06	2.04802e-06
CCNA_01014	CC0963	1.09633e-05	1.08747e-05	8.02134e-06	9.95312e-06	1.67355e-06
CCNA_01015	CC0964	8.88732e-05	8.6978e-05	9.09044e-05	8.89185e-05	1.9636e-06
CCNA_01016	CC0965	2.62232e-05	5.05104e-05	3.93281e-05	3.86873e-05	1.21563e-05
CCNA_01017	CC0966	1.05137e-05	1.44723e-05	1.29269e-05	1.26376e-05	1.99508e-06
CCNA_01018	CC0967	3.63548e-05	3.41361e-05	2.76912e-05	3.27274e-05	4.50034e-06
CCNA_01019	CC0968	4.69827e-05	4.8306e-05	3.50222e-05	4.3437e-05	7.31739e-06
CCNA_01020	CC0969	4.06735e-05	3.19351e-05	3.7521e-05	3.67099e-05	4.42531e-06
CCNA_01021	CC0970	3.61698e-05	3.25731e-05	2.70413e-05	3.19281e-05	4.5983e-06
CCNA_01022	CC0971	1.39801e-05	1.66377e-05	1.27468e-05	1.44549e-05	1.98842e-06
CCNA_01023	CC0972	2.56222e-05	1.90276e-05	2.37128e-05	2.27875e-05	3.39329e-06
CCNA_01024	CC0973	7.36369e-05	8.91185e-05	0.000100998	8.79177e-05	1.37198e-05
CCNA_01025	CC0974	0.000332759	0.00027602	0.000299993	0.000302924	2.84828e-05
CCNA_01026	CC0975	0.000258846	0.000269929	0.000327101	0.000285292	3.66292e-05
CCNA_01027	CC0976	0	0	0	0	0
CCNA_01028	CC0977	9.88623e-05	0.000125565	0.000108888	0.000111105	1.34886e-05
CCNA_01029	CC0978	9.27148e-05	0.000109735	9.02912e-05	9.75803e-05	1.05956e-05
CCNA_01030	CC0979	3.07322e-05	3.43072e-05	3.70625e-05	3.4034e-05	3.17399e-06
CCNA_01031	CC0980	3.0766e-05	1.62919e-05	1.57153e-05	2.09244e-05	8.52797e-06
CCNA_01032	CC0981	3.78971e-05	2.70104e-05	3.25182e-05	3.24752e-05	5.4435e-06
CCNA_01033	CC0982	4.40818e-05	6.12767e-05	4.27779e-05	4.93788e-05	1.03245e-05
CCNA_01034	CC0983	0.000301005	0.000271545	0.000274625	0.000282391	1.61928e-05
CCNA_01035	CC0984	0.000101817	0.000118796	0.000109184	0.000109932	8.51415e-06
CCNA_01036	No_ref	8.81919e-05	0.000100396	9.96567e-05	9.60816e-05	6.84266e-06
CCNA_01037	CC0986	4.9955e-05	6.5161e-05	5.96393e-05	5.82518e-05	7.69739e-06
CCNA_01038	CC0987	0.000131016	0.000103972	0.000123803	0.000119597	1.4004e-05
CCNA_01039	CC0988	0	0	0	0	0
CCNA_01040	CC0989	2.33231e-06	0	0	7.77437e-07	1.34656e-06
CCNA_01041	CC0990	1.06859e-05	5.27593e-06	1.58473e-05	1.0603e-05	5.28617e-06
CCNA_01042	CC0991	0.000588959	0.000512364	0.000565235	0.000555519	3.9211e-05
CCNA_01043	No_ref	1.48562e-05	8.57892e-06	1.03434e-05	1.12595e-05	3.23738e-06
CCNA_01044	CC0992	3.86945e-06	5.75835e-06	3.9023e-06	4.51003e-06	1.0812e-06
CCNA_01045	CC0993	5.74139e-06	6.0364e-06	5.86075e-06	5.87951e-06	1.48398e-07
CCNA_01046	CC0994	0.000172277	0.0001988	0.000223014	0.000198031	2.53772e-05
CCNA_01047	CC0995	5.47478e-06	0	0	1.82493e-06	3.16086e-06
CCNA_01048	CC0996	0	0	0	0	0
CCNA_01049	CC0997	4.38858e-06	4.60646e-06	3.88025e-06	4.29176e-06	3.72659e-07
CCNA_01050	CC0998	0.000219067	0.000236964	0.000227042	0.000227691	8.96631e-06
CCNA_01051	CC0999	1.79579e-05	1.58675e-05	1.66601e-05	1.68285e-05	1.05531e-06
CCNA_01052	CC1000	6.88077e-06	1.13423e-05	5.44243e-06	7.8885e-06	3.07632e-06
CCNA_01053	CC1001	2.07321e-06	1.18043e-06	0	1.08455e-06	1.03992e-06
CCNA_01054	CC1002	3.44028e-05	4.65579e-05	4.42704e-05	4.17437e-05	6.45949e-06
CCNA_01055	CC1003	6.99434e-05	8.91289e-05	5.57808e-05	7.16177e-05	1.6737e-05
CCNA_01056	CC1004	0.000125409	0.000122794	0.000112091	0.000120098	7.05662e-06
CCNA_01057	CC1005	0.000348101	0.000367009	0.000329075	0.000348062	1.8967e-05
CCNA_01058	CC1006	0.000229704	0.000236961	0.000197569	0.000221411	2.09644e-05
CCNA_01059	CC1007	0.0655991	0.0615526	0.062694	0.0632819	0.0020863
CCNA_01060	CC1008	0.00060906	0.00058854	0.000573334	0.000590311	1.79284e-05
CCNA_01061	CC1009	0.000456807	0.000443999	0.000434077	0.000444961	1.13958e-05
CCNA_01062	CC1010	0.000306158	0.000280998	0.000253403	0.000280186	2.63867e-05
CCNA_01063	CC1011	3.95262e-05	4.68036e-05	4.12423e-05	4.25241e-05	3.80423e-06
CCNA_01064	CC1012	0.000232152	0.000240853	0.000263273	0.000245426	1.60566e-05
CCNA_01065	CC1013	9.25138e-05	9.51691e-05	8.64335e-05	9.13721e-05	4.4783e-06
CCNA_01066	CC1014	9.53979e-05	0.000100791	8.94774e-05	9.52222e-05	5.65892e-06
CCNA_01067	CC1015	0.00045447	0.000455703	0.000416383	0.000442185	2.23539e-05
CCNA_01068	CC1016	3.18642e-05	2.17618e-05	2.1525e-05	2.50503e-05	5.90221e-06
CCNA_01069	CC1017	0.000276855	0.000266553	0.00025852	0.000267309	9.1908e-06
CCNA_01070	CC1018	4.11907e-05	3.93584e-05	4.09009e-05	4.04833e-05	9.84936e-07
CCNA_01071	CC1019	3.53199e-05	3.00774e-05	3.80372e-05	3.44782e-05	4.0461e-06
CCNA_01072	CC1020	1.05171e-05	9.12257e-06	6.22233e-06	8.62067e-06	2.19094e-06
CCNA_01073	CC1021	2.61492e-05	1.62132e-05	2.1334e-05	2.12321e-05	4.9688e-06
CCNA_01074	CC1022	0.000133275	0.000114839	9.11481e-05	0.000113087	2.1118e-05
CCNA_01075	CC1023	5.06757e-05	4.46688e-05	3.77957e-05	4.43801e-05	6.44486e-06
CCNA_01076	CC1024	0.000120259	0.000127601	0.000113633	0.000120498	6.98721e-06
CCNA_01077	CC1025	2.38182e-05	2.73888e-05	2.26107e-05	2.46059e-05	2.48456e-06
CCNA_01078	CC1026	2.2586e-05	2.64539e-05	2.20292e-05	2.36897e-05	2.41e-06
CCNA_01079	CC1027	1.49302e-05	2.61422e-05	1.79959e-05	1.96894e-05	5.79466e-06
CCNA_01080	CC1028	2.99331e-05	4.47484e-05	3.03706e-05	3.50174e-05	8.43014e-06
CCNA_01081	CC1029	1.1725e-05	1.35521e-05	1.55526e-05	1.36099e-05	1.91445e-06
CCNA_01082	CC1030	9.05214e-07	3.26864e-06	3.91112e-06	2.69499e-06	1.58293e-06
CCNA_01083	CC1031	0.000376416	0.000349172	0.000502094	0.000409227	8.15704e-05
CCNA_01084	CC1032	0.000150122	0.000112188	0.000170555	0.000144288	2.96171e-05
CCNA_01085	CC1033	9.91473e-05	9.38363e-05	0.000109325	0.000100769	7.87072e-06
CCNA_01086	CC1034	0.000397595	0.000321593	0.000325283	0.000348157	4.28543e-05
CCNA_01087	CC1035	0.000301644	0.000311124	0.000321637	0.000311468	1.0001e-05
CCNA_01088	CC1036	5.47254e-05	6.6736e-05	5.26557e-05	5.8039e-05	7.60253e-06
CCNA_01089	CC1037	0.000128256	0.000164731	0.000150071	0.000147686	1.8354e-05
CCNA_01090	CC1038	0.000472273	0.000491529	0.000506545	0.000490116	1.71797e-05
CCNA_01091	CC1039	3.51768e-05	3.4586e-05	3.66175e-05	3.54601e-05	1.04499e-06
CCNA_01092	CC1040	8.20771e-05	0.00010216	8.66039e-05	9.02802e-05	1.0534e-05
CCNA_01093	CC1041	0.000525166	0.000485373	0.000466154	0.000492231	3.00974e-05
CCNA_01094	CC1042	0.000129372	0.000107635	9.21695e-05	0.000109725	1.8689e-05
CCNA_01095	CC1043	0.00076882	0.000877631	0.00072174	0.000789397	7.99567e-05
CCNA_01096	CC1044	0.000438318	0.000346103	0.000373518	0.00038598	4.73536e-05
CCNA_01097	CC1045	0.00131289	0.00139357	0.00114571	0.00128406	0.000126424
CCNA_01098	CC1046	0.000840865	0.0011877	0.0011012	0.00104326	0.000180533
CCNA_01099	CC1047	1.94169e-05	2.48417e-05	2.5316e-05	2.31915e-05	3.27753e-06
CCNA_01100	CC1048	0.000115651	0.000113703	0.000120352	0.000116569	3.41831e-06
CCNA_01101	CC1049	0.000530202	0.000571092	0.000648547	0.000583281	6.01067e-05
CCNA_01102	CC1050	1.17967e-05	1.43915e-05	1.09518e-05	1.238e-05	1.79252e-06
CCNA_01103	CC1051	0.000116362	0.000121205	0.000107325	0.000114964	7.04522e-06
CCNA_01104	CC1052	4.20345e-05	5.06249e-05	4.47842e-05	4.58145e-05	4.38694e-06
CCNA_01105	CC1053	6.2659e-05	8.21701e-05	5.35383e-05	6.61225e-05	1.46268e-05
CCNA_01106	CC1054	3.40647e-05	3.92313e-05	4.89603e-05	4.07521e-05	7.56333e-06
CCNA_01107	No_ref	3.39455e-06	7.98039e-07	2.64563e-06	2.27941e-06	1.33644e-06
CCNA_01108	CC1055	6.97614e-05	7.82009e-05	6.03073e-05	6.94232e-05	8.95158e-06
CCNA_01109	CC1056	0.000256121	0.000267494	0.000244041	0.000255885	1.17279e-05
CCNA_01110	CC1057	8.6082e-05	8.70001e-05	8.9724e-05	8.7602e-05	1.89414e-06
CCNA_01111	CC1058	9.43359e-06	1.26673e-05	1.08374e-05	1.09794e-05	1.62152e-06
CCNA_01112	CC1059	6.62746e-06	8.60775e-06	7.17896e-06	7.47139e-06	1.02202e-06
CCNA_01113	CC1060	3.36849e-05	3.25144e-05	2.72221e-05	3.11405e-05	3.44353e-06
CCNA_01114	CC1061	3.94689e-05	4.35567e-05	4.24036e-05	4.18097e-05	2.1076e-06
CCNA_01115	CC1062	3.18326e-05	2.91176e-05	2.29719e-05	2.7974e-05	4.53969e-06
CCNA_01116	CC1063	0.000156631	0.000187161	0.000131773	0.000158522	2.77421e-05
CCNA_01117	CC1064	5.61756e-05	5.45459e-05	5.30177e-05	5.45798e-05	1.57921e-06
CCNA_01118	CC1065	2.16883e-05	1.99199e-05	2.13747e-05	2.09943e-05	9.43561e-07
CCNA_01119	CC1066	0.000307854	0.000305815	0.000283695	0.000299121	1.33982e-05
CCNA_01120	CC1067	5.65759e-07	1.79559e-06	0	7.87116e-07	9.18032e-07
CCNA_01121	CC1068	0.000304473	0.000315851	0.000297086	0.000305803	9.453e-06
CCNA_01122	No_ref	0.00031428	0.000307982	0.000307969	0.000310077	3.64006e-06
CCNA_01123	CC1070	0.000227335	0.000242797	0.000224606	0.00023158	9.81016e-06
CCNA_01124	CC1071	0	2.12419e-06	1.0379e-06	1.05403e-06	1.06219e-06
CCNA_01125	CC1072	4.64247e-05	3.99746e-05	3.53341e-05	4.05778e-05	5.56985e-06
CCNA_01128	CC1074	6.12644e-05	5.95252e-05	5.44756e-05	5.84217e-05	3.52636e-06
CCNA_01129	CC1075	1.45951e-05	1.85869e-05	8.24214e-06	1.38081e-05	5.2171e-06
CCNA_01130	CC1076	1.31993e-05	1.48269e-05	9.6831e-06	1.25698e-05	2.62904e-06
CCNA_01131	CC1077	1.66136e-05	1.89583e-05	1.75412e-05	1.77044e-05	1.18082e-06
CCNA_01132	CC1078	0.00018906	0.000202069	0.000168155	0.000186428	1.71094e-05
CCNA_01133	CC1079	1.79522e-05	1.30462e-05	1.54494e-05	1.54826e-05	2.45313e-06
CCNA_01134	CC1080	6.94045e-06	5.30424e-06	2.77602e-06	5.0069e-06	2.09808e-06
CCNA_01135	CC1081	2.83317e-05	1.61343e-05	1.56327e-05	2.00329e-05	7.19137e-06
CCNA_01136	CC1082	0	0	0	0	0
CCNA_01137	CC1083	5.77147e-06	1.48562e-05	7.63043e-06	9.41936e-06	4.7993e-06
CCNA_01138	CC1084	1.60065e-05	1.67549e-05	1.45472e-05	1.57695e-05	1.12277e-06
CCNA_01139	CC1085	0.000523505	0.000524541	0.000534526	0.000527524	6.0857e-06
CCNA_01140	CC1086	8.40836e-05	0.000100674	9.88389e-05	9.45321e-05	9.09501e-06
CCNA_01141	CC1087	0.000462555	0.000481385	0.000493999	0.000479313	1.58241e-05
CCNA_01142	CC1088	2.56538e-05	1.77302e-05	2.96146e-05	2.43329e-05	6.05133e-06
CCNA_01143	CC1089	0.000129117	0.00010556	0.000118282	0.000117653	1.17914e-05
CCNA_01144	CC1090	3.83977e-05	4.94234e-05	4.60747e-05	4.46319e-05	5.65267e-06
CCNA_01145	CC1091	0	0	0	0	0
CCNA_01147	CC1092	8.4186e-06	1.10775e-05	5.89339e-06	8.46318e-06	2.59236e-06
CCNA_01148	No_ref	0	0	0	0	0
CCNA_01149	CC1093	7.23877e-06	2.0483e-06	4.37998e-06	4.55569e-06	2.59969e-06
CCNA_01151	CC1095	2.35815e-05	3.29291e-05	2.17072e-05	2.60726e-05	6.01144e-06
CCNA_01152	CC1096	2.56086e-05	2.65006e-05	3.326e-05	2.84564e-05	4.18391e-06
CCNA_01153	CC1097	4.2115e-06	1.1939e-05	7.05731e-06	7.73594e-06	3.90819e-06
CCNA_01154	CC1098	0.000170427	0.000211935	0.00020324	0.000195201	2.18904e-05
CCNA_01155	CC1099	0.000877765	0.000865809	0.00093867	0.000894081	3.9075e-05
CCNA_01156	CC1100	4.84347e-05	3.79978e-05	4.393e-05	4.34542e-05	5.23467e-06
CCNA_01157	CC1101	0.000292424	0.000340614	0.000345492	0.000326176	2.93325e-05
CCNA_01158	CC1102	5.99911e-05	6.2741e-05	5.72523e-05	5.99948e-05	2.74436e-06
CCNA_01159	CC1103	0.00100124	0.0009484	0.000930005	0.00095988	3.69778e-05
CCNA_01161	CC1104	0.000195263	0.000154631	0.000158819	0.000169571	2.23482e-05
CCNA_01162	CC1105	0.000121202	0.000114747	0.000120624	0.000118858	3.5714e-06
CCNA_01163	CC1106	0.00191247	0.00160998	0.00189992	0.00180746	0.000171132
CCNA_01164	CC1107	0.000139163	0.000133116	0.000139411	0.00013723	3.56471e-06
CCNA_01165	CC1108	8.775e-05	9.48976e-05	8.42097e-05	8.89524e-05	5.44444e-06
CCNA_01166	CC1109	5.79229e-07	5.84279e-07	0	3.87836e-07	3.35885e-07
CCNA_01167	CC1110	2.65686e-06	2.87294e-06	1.99892e-06	2.50957e-06	4.55247e-07
CCNA_01168	CC1111	8.91314e-06	1.22329e-05	7.30249e-06	9.48286e-06	2.51411e-06
CCNA_01169	CC1112	3.91057e-06	6.65033e-07	0	1.5252e-06	2.09238e-06
CCNA_01170	CC1113	0	0	0	0	0
CCNA_01171	CC1114	1.31811e-05	1.88216e-05	2.13113e-05	1.77713e-05	4.16563e-06
CCNA_01172	CC1115	0.000584949	0.000646692	0.000604405	0.000612015	3.15675e-05
CCNA_01173	CC1116	6.38481e-05	7.05762e-05	6.04845e-05	6.49696e-05	5.13847e-06
CCNA_01174	CC1117	7.40837e-05	8.70883e-05	8.83468e-05	8.31729e-05	7.89661e-06
CCNA_01175	CC1118	0.00022105	0.000326532	0.000243173	0.000263585	5.56247e-05
CCNA_01176	No_ref	0.000203776	0.000174481	0.000184666	0.000187641	1.48722e-05
CCNA_01177	CC1119	0.000813582	0.000791111	0.000789193	0.000797962	1.35615e-05
CCNA_01178	CC1120	0.000359585	0.000391049	0.000361171	0.000370602	1.77255e-05
CCNA_01179	CC1121	0.000217874	0.000247164	0.000223508	0.000229515	1.55418e-05
CCNA_01180	CC1122	0.000104154	0.000111924	0.000106147	0.000107408	4.03555e-06
CCNA_01181	CC1123	0.000278535	0.000288177	0.000275925	0.000280879	6.45364e-06
CCNA_01182	CC1124	3.13505e-05	2.65231e-05	4.38365e-05	3.39034e-05	8.93457e-06
CCNA_01183	CC1125	0.000311383	0.000299912	0.00028412	0.000298472	1.36886e-05
CCNA_01184	CC1126	1.91905e-05	1.86667e-05	1.63995e-05	1.80856e-05	1.48345e-06
CCNA_01185	CC1127	1.18691e-05	1.09708e-05	4.99154e-06	9.27714e-06	3.73852e-06
CCNA_01186	CC1128	0.00304295	0.00309762	0.00326534	0.00313531	0.000115884
CCNA_01187	CC1129	2.56945e-05	3.96643e-05	2.64875e-05	3.06154e-05	7.84659e-06
CCNA_01188	CC1130	4.27466e-05	4.56172e-05	2.82287e-05	3.88642e-05	9.32172e-06
CCNA_01189	CC1131	3.35346e-05	4.29033e-05	3.2517e-05	3.63183e-05	5.72542e-06
CCNA_01190	CC1132	0.00010373	8.79415e-05	0.000103108	9.82598e-05	8.94136e-06
CCNA_01191	CC1133	1.51396e-05	1.26734e-05	1.1837e-05	1.32167e-05	1.717e-06
CCNA_01192	CC1134	5.12517e-06	1.80806e-06	2.78253e-06	3.23859e-06	1.70493e-06
CCNA_01193	CC1135	1.05401e-05	1.32447e-05	9.85843e-06	1.12144e-05	1.79102e-06
CCNA_01194	CC1136	5.29762e-05	6.06845e-05	5.6521e-05	5.67272e-05	3.85829e-06
CCNA_01195	CC1137	3.62737e-05	4.17003e-05	3.85805e-05	3.88515e-05	2.72343e-06
CCNA_01196	CC1138	6.37841e-05	7.06226e-05	7.09064e-05	6.84377e-05	4.03262e-06
CCNA_01197	CC1139	0	0	0	0	0
CCNA_01198	CC1140	4.67295e-05	5.65476e-05	5.48541e-05	5.27104e-05	5.24836e-06
CCNA_01199	CC1141	0.000155158	0.000138557	0.000120809	0.000138175	1.71775e-05
CCNA_01200	CC1142	0	0	0	0	0
CCNA_01201	CC1143	5.88254e-06	2.67676e-06	3.65978e-06	4.07303e-06	1.64236e-06
CCNA_01202	CC1144	0.000236439	0.000208985	0.000240743	0.000228723	1.72278e-05
CCNA_01203	CC1145	7.99589e-05	7.9083e-05	6.18027e-05	7.36149e-05	1.0239e-05
CCNA_01204	CC1146	7.37836e-05	9.03304e-05	7.09505e-05	7.83548e-05	1.04674e-05
CCNA_01205	CC1147	0	0	0	0	0
CCNA_01206	CC1148	2.0987e-06	9.47671e-07	0	1.01546e-06	1.05099e-06
CCNA_01207	CC1149	2.22161e-05	1.77638e-05	2.03933e-05	2.01244e-05	2.2383e-06
CCNA_01208	CC1150	1.57908e-05	2.22863e-05	2.01695e-05	1.94155e-05	3.31275e-06
CCNA_01209	CC1151	2.04696e-05	2.59405e-05	1.46234e-05	2.03445e-05	5.65959e-06
CCNA_01210	CC1152	0.00011019	0.00011112	9.17668e-05	0.000104359	1.09151e-05
CCNA_01211	CC1153	2.75351e-05	3.66751e-05	3.59082e-05	3.33728e-05	5.07011e-06
CCNA_01212	CC1154	9.98925e-05	0.000117144	0.000105219	0.000107419	8.8336e-06
CCNA_01213	CC1155	7.61129e-05	7.10908e-05	6.04305e-05	6.92114e-05	8.00836e-06
CCNA_01214	CC1156	5.5823e-05	5.41626e-05	6.07243e-05	5.69033e-05	3.41163e-06
CCNA_01215	CC1157	6.60248e-05	6.18434e-05	8.52913e-05	7.10532e-05	1.25066e-05
CCNA_01216	CC1158	6.68024e-05	7.24975e-05	6.02406e-05	6.65135e-05	6.1336e-06
CCNA_01217	CC1159	0.000179597	0.000190095	0.000178744	0.000182812	6.32172e-06
CCNA_01218	CC1160	6.67072e-05	7.51248e-05	6.54266e-05	6.90862e-05	5.26861e-06
CCNA_01219	CC1161	2.87443e-05	3.02966e-05	2.26196e-05	2.72202e-05	4.05913e-06
CCNA_01220	CC1162	0.000586612	0.000535458	0.000538948	0.000553673	2.85797e-05
CCNA_01221	CC1163	0.000118879	0.000101319	0.000112829	0.000111009	8.92058e-06
CCNA_01222	CC1164	2.42665e-05	3.166e-05	2.49472e-05	2.69579e-05	4.08633e-06
CCNA_01223	CC1165	0.000244134	0.000251817	0.000201209	0.000232387	2.72723e-05
CCNA_01224	CC1166	3.31129e-05	2.04886e-05	2.38482e-05	2.58166e-05	6.53827e-06
CCNA_01225	CC1167	3.53107e-05	3.26353e-05	2.96737e-05	3.25399e-05	2.81974e-06
CCNA_01226	CC1168	3.79256e-05	3.72247e-05	3.07543e-05	3.53015e-05	3.95358e-06
CCNA_01227	CC1169	4.39993e-05	4.24077e-05	3.76454e-05	4.13508e-05	3.30618e-06
CCNA_01228	CC1170	1.00954e-05	7.19349e-06	7.20376e-06	8.16423e-06	1.67249e-06
CCNA_01229	CC1171	2.06408e-05	2.35214e-05	3.07557e-05	2.49726e-05	5.2113e-06
CCNA_01230	CC1172	3.33243e-05	4.60551e-05	3.21324e-05	3.71706e-05	7.71725e-06
CCNA_01231	CC1173	4.79279e-06	7.34861e-06	3.46651e-06	5.20263e-06	1.97324e-06
CCNA_01232	CC1174	1.03374e-05	9.23806e-06	8.60119e-06	9.39223e-06	8.78334e-07
CCNA_01233	CC1175	1.78771e-05	2.074e-05	2.34883e-05	2.07018e-05	2.8058e-06
CCNA_01234	CC1176	3.97279e-06	6.69743e-06	5.98139e-06	5.55054e-06	1.41249e-06
CCNA_01235	CC1177	3.4122e-05	3.02571e-05	2.4843e-05	2.97407e-05	4.66102e-06
CCNA_01236	CC1178	0.000154389	0.000145007	0.000136252	0.000145216	9.07018e-06
CCNA_01237	CC1179	5.51445e-06	4.73994e-06	4.11584e-06	4.79008e-06	7.00653e-07
CCNA_01238	CC1180	2.68951e-05	3.27821e-05	2.79422e-05	2.92064e-05	3.14057e-06
CCNA_01239	CC1181	3.08523e-05	4.60841e-05	4.15351e-05	3.94905e-05	7.81901e-06
CCNA_01240	CC1182	5.23535e-05	5.06516e-05	3.70255e-05	4.66769e-05	8.40155e-06
CCNA_01241	CC1183	8.73392e-05	0.000103118	0.000108246	9.95676e-05	1.08961e-05
CCNA_01242	CC1184	0.000865172	0.000810969	0.000851278	0.000842473	2.81538e-05
CCNA_01243	CC1185	2.50168e-05	2.45197e-05	2.82141e-05	2.59169e-05	2.00495e-06
CCNA_01244	CC1186	3.98089e-05	3.89464e-05	3.65248e-05	3.84267e-05	1.7026e-06
CCNA_01245	CC1187	5.11731e-05	5.08401e-05	5.37999e-05	5.19377e-05	1.62128e-06
CCNA_01246	CC1188	7.28403e-05	7.22243e-05	8.12551e-05	7.54399e-05	5.04553e-06
CCNA_01247	CC1189	4.45416e-05	3.06435e-05	3.46146e-05	3.65999e-05	7.15859e-06
CCNA_01248	CC1190	7.68482e-05	6.78938e-05	6.53103e-05	7.00175e-05	6.05501e-06
CCNA_01249	CC1191	1.83771e-05	1.29967e-05	1.18358e-05	1.44032e-05	3.49011e-06
CCNA_01250	CC1192	1.69421e-05	1.833e-05	9.70981e-06	1.4994e-05	4.62855e-06
CCNA_01251	CC1193	1.90829e-05	2.18975e-05	1.20231e-05	1.76678e-05	5.08703e-06
CCNA_01252	CC1194	0.000287718	0.000341308	0.000325189	0.000318072	2.74948e-05
CCNA_01253	CC1195	0.000344768	0.000286066	0.000302886	0.00031124	3.02296e-05
CCNA_01254	CC1196	3.39391e-05	2.2879e-05	3.77719e-05	3.153e-05	7.7332e-06
CCNA_01255	CC1197	2.60617e-05	2.45146e-05	2.21618e-05	2.4246e-05	1.9638e-06
CCNA_01256	CC1198	2.0197e-05	1.42452e-05	1.9331e-05	1.79244e-05	3.21556e-06
CCNA_01257	CC1199	7.4162e-06	6.64083e-06	6.79044e-06	6.94915e-06	4.11329e-07
CCNA_01258	CC1200	1.11261e-05	1.10694e-05	1.18255e-05	1.13404e-05	4.21105e-07
CCNA_01259	CC1201	0.000346704	0.000337042	0.000377532	0.000353759	2.11467e-05
CCNA_01260	CC1202	3.76988e-05	3.18551e-05	3.21392e-05	3.38977e-05	3.29491e-06
CCNA_01261	CC1203	8.89371e-05	0.000107281	8.49634e-05	9.37273e-05	1.19051e-05
CCNA_01262	CC1204	0.000124413	0.00011557	9.46988e-05	0.00011156	1.52573e-05
CCNA_01263	CC1205	1.8765e-05	2.51834e-05	1.64461e-05	2.01315e-05	4.52609e-06
CCNA_01264	CC1206	0	3.32445e-06	8.63719e-07	1.39606e-06	1.72497e-06
CCNA_01265	CC1207	1.39284e-06	2.7948e-06	1.96319e-06	2.05028e-06	7.05023e-07
CCNA_01266	CC1208	1.29888e-05	1.62446e-05	8.66128e-06	1.26316e-05	3.80427e-06
CCNA_01267	CC1209	3.02712e-05	3.07964e-05	2.82926e-05	2.97867e-05	1.32035e-06
CCNA_01268	CC1210	0.000186707	0.000218565	0.000192802	0.000199358	1.6911e-05
CCNA_01269	CC1211	4.50035e-06	5.48447e-06	3.26237e-06	4.41573e-06	1.11347e-06
CCNA_01270	CC1212	4.44329e-06	2.2253e-06	1.19053e-06	2.61971e-06	1.66186e-06
CCNA_01271	CC1213	2.57815e-05	2.60949e-05	2.16227e-05	2.44997e-05	2.49648e-06
CCNA_01272	CC1214	5.0293e-06	8.33407e-06	5.47076e-06	6.27804e-06	1.7942e-06
CCNA_01273	CC1215	2.07428e-05	3.08905e-05	1.97666e-05	2.38e-05	6.15993e-06
CCNA_01274	CC1216	5.63981e-05	5.70616e-05	5.93907e-05	5.76168e-05	1.57162e-06
CCNA_01275	CC1217	0.000194644	0.000202272	0.000186035	0.000194317	8.12318e-06
CCNA_01276	CC1218	3.2119e-05	3.35311e-05	3.84134e-05	3.46879e-05	3.30278e-06
CCNA_01277	CC1219	0.000154214	0.000173006	0.000185325	0.000170848	1.5667e-05
CCNA_01278	CC1220	0.000171704	0.000182106	0.00019015	0.00018132	9.24788e-06
CCNA_01279	CC1221	3.63558e-05	4.86551e-05	3.68958e-05	4.06356e-05	6.95037e-06
CCNA_01280	CC1222	5.56168e-05	5.54607e-05	4.62091e-05	5.24288e-05	5.38704e-06
CCNA_01281	CC1223	6.44113e-05	7.57149e-05	7.03282e-05	7.01515e-05	5.65387e-06
CCNA_01282	CC1224	4.15036e-06	2.85843e-06	4.33883e-06	3.78254e-06	8.05831e-07
CCNA_01283	CC1225	9.5165e-06	8.33151e-06	4.63857e-06	7.49552e-06	2.54415e-06
CCNA_01284	CC1226	1.5911e-06	3.7293e-06	1.1193e-06	2.14657e-06	1.39084e-06
CCNA_01285	CC1227	7.87137e-05	8.49701e-05	7.07889e-05	7.81576e-05	7.10693e-06
CCNA_01286	CC1228	1.06788e-05	1.70193e-05	1.4991e-05	1.42297e-05	3.23808e-06
CCNA_01287	CC1229	1.99754e-05	2.95301e-05	3.28135e-05	2.74397e-05	6.66948e-06
CCNA_01288	CC1230	3.34862e-05	4.39213e-05	3.67913e-05	3.80663e-05	5.33307e-06
CCNA_01289	CC1231	1.78621e-05	1.47683e-05	1.95237e-05	1.73847e-05	2.41336e-06
CCNA_01290	CC1232	3.62445e-06	3.93578e-06	0	2.52008e-06	2.188e-06
CCNA_01291	CC1233	1.24698e-06	3.01078e-06	9.1715e-07	1.72497e-06	1.12569e-06
CCNA_01292	CC1234	3.6104e-06	2.56038e-06	5.77228e-07	2.24933e-06	1.54032e-06
CCNA_01293	CC1235	0	0	0	0	0
CCNA_01294	CC1236	0	0	0	0	0
CCNA_01295	CC1237	0.000102002	9.30852e-05	0.000116292	0.000103793	1.17068e-05
CCNA_01296	CC1238	0.000496823	0.000502925	0.000467603	0.000489117	1.888e-05
CCNA_01297	CC1239	8.13793e-05	8.31873e-05	8.69218e-05	8.38295e-05	2.82652e-06
CCNA_01298	CC1240	0.019026	0.016867	0.0203579	0.0187503	0.00176174
CCNA_01299	CC1241	1.49494e-05	1.65988e-05	1.52772e-05	1.56085e-05	8.73173e-07
CCNA_01300	CC1242	2.87612e-05	3.29214e-05	2.38624e-05	2.8515e-05	4.53449e-06
CCNA_01301	CC1243	9.48895e-05	8.47305e-05	8.22163e-05	8.72788e-05	6.7099e-06
CCNA_01302	CC1244	5.37159e-05	6.71684e-05	5.96442e-05	6.01762e-05	6.74202e-06
CCNA_01303	CC1245	0.000177931	0.000180367	0.000192057	0.000183452	7.551e-06
CCNA_01304	CC1246	1.02841e-05	8.51196e-06	9.86177e-06	9.55262e-06	9.2564e-07
CCNA_01305	CC1247	0.00165651	0.00157426	0.00201066	0.00174714	0.000231888
CCNA_01306	CC1248	0.003685	0.00339885	0.00292289	0.00333558	0.000384974
CCNA_01307	CC1249	0.00263225	0.00255322	0.00264799	0.00261116	5.07876e-05
CCNA_01308	CC1250	0.00107804	0.000967153	0.00102656	0.00102392	5.54931e-05
CCNA_01309	CC1251	0.00334335	0.00329807	0.00323594	0.00329245	5.39253e-05
CCNA_01310	CC1252	0.00116603	0.000920265	0.00108487	0.00105705	0.000125219
CCNA_01311	CC1253	0.00106522	0.000776832	0.000872163	0.000904738	0.000146928
CCNA_01312	CC1254	0.00369832	0.00378094	0.00386427	0.00378118	8.29731e-05
CCNA_01313	CC1255	0.0016818	0.00192263	0.00175706	0.00178716	0.000123207
CCNA_01314	CC1256	0.00063889	0.000549856	0.000511472	0.000566739	6.53654e-05
CCNA_01315	CC1257	0.00121249	0.000992157	0.00111467	0.00110644	0.000110397
CCNA_01316	CC1258	0.00220802	0.00275796	0.00210393	0.00235664	0.000351435
CCNA_01317	CC1259	0.00130191	0.00110407	0.00113824	0.00118141	0.00010575
CCNA_01318	CC1260	0.00246897	0.00225523	0.00286099	0.0025284	0.000307219
CCNA_01319	CC1261	0.00117649	0.000784941	0.00101143	0.000990953	0.000196577
CCNA_01320	CC1262	0.0014273	0.00139787	0.00141453	0.00141323	1.47554e-05
CCNA_01321	CC1263	0.00256408	0.00278908	0.00239284	0.002582	0.000198725
CCNA_01322	CC1264	0.00138151	0.0017223	0.00138919	0.00149767	0.000194575
CCNA_01323	CC1265	0.00238364	0.00298353	0.00265981	0.00267566	0.000300262
CCNA_01324	CC1266	0.000340349	0.0002998	0.000323521	0.000321223	2.03717e-05
CCNA_01325	CC1267	0.00192611	0.00214726	0.00210814	0.0020605	0.00011802
CCNA_01326	CC1268	0.000756244	0.000700543	0.000789211	0.000748666	4.4817e-05
CCNA_01327	CC1269	0.000663899	0.000711341	0.00078421	0.000719817	6.06016e-05
CCNA_01328	CC1270	0.00177295	0.00155137	0.00129047	0.00153826	0.000241508
CCNA_01329	CC1271	0.00192148	0.00214733	0.00253503	0.00220128	0.000310311
CCNA_01330	CC1272	0.00333684	0.0029722	0.00338211	0.00323038	0.000224736
CCNA_01332	CC1273	0.0017958	0.0015185	0.00203748	0.00178393	0.000259693
CCNA_01333	CC1274	0	0	0	0	0
CCNA_01334	CC1275	2.47518e-05	2.67594e-05	3.0406e-05	2.73057e-05	2.86643e-06
CCNA_01335	CC1276	3.20378e-05	3.42551e-05	3.41518e-05	3.34816e-05	1.2514e-06
CCNA_01336	CC1277	3.40264e-06	4.97981e-06	0	2.79415e-06	2.54506e-06
CCNA_01337	CC1278	9.45621e-06	9.18853e-06	6.83502e-06	8.49325e-06	1.4423e-06
CCNA_01338	CC1279	2.59667e-05	2.48322e-05	1.65294e-05	2.24427e-05	5.15245e-06
CCNA_01339	CC1280	1.74017e-06	2.13309e-06	2.1979e-06	2.02372e-06	2.4769e-07
CCNA_01340	CC1281	3.50731e-05	2.56914e-05	3.33553e-05	3.13733e-05	4.99505e-06
CCNA_01341	CC1282	0.000253253	0.000261511	0.000267807	0.000260857	7.29879e-06
CCNA_01342	CC1283	3.74483e-05	3.48695e-05	3.6461e-05	3.62596e-05	1.30114e-06
CCNA_01343	CC1284	3.94389e-05	4.52954e-05	2.70031e-05	3.72458e-05	9.3413e-06
CCNA_01344	CC1285	6.77185e-05	9.84857e-05	6.68075e-05	7.76706e-05	1.80322e-05
CCNA_01345	CC1286	2.01577e-05	2.9435e-05	2.94015e-05	2.63314e-05	5.34663e-06
CCNA_01346	CC1287	0.00010856	5.93072e-05	7.30129e-05	8.02935e-05	2.5421e-05
CCNA_01347	CC1288	0.000100818	0.000107984	9.66787e-05	0.000101827	5.71981e-06
CCNA_01348	CC1290	3.76887e-05	3.103e-05	3.55467e-05	3.47552e-05	3.39919e-06
CCNA_01349	CC1291	0	0	0	0	0
CCNA_01350	CC1292	0	0	0	0	0
CCNA_01351	CC1293	7.91514e-05	9.0595e-05	9.14e-05	8.70488e-05	6.85119e-06
CCNA_01352	CC1294	0.000154553	0.000155893	0.000160298	0.000156915	3.00591e-06
CCNA_01353	CC1295	0.000104053	8.95958e-05	8.49662e-05	9.28716e-05	9.95601e-06
CCNA_01354	CC1296	3.24621e-05	3.321e-05	2.68359e-05	3.0836e-05	3.48431e-06
CCNA_01355	CC1297	2.89833e-05	2.66716e-05	3.00041e-05	2.8553e-05	1.70739e-06
CCNA_01356	CC1298	1.14054e-05	1.14853e-05	5.13323e-06	9.34131e-06	3.64452e-06
CCNA_01357	CC1299	1.47322e-05	1.22757e-05	8.26134e-06	1.17564e-05	3.26654e-06
CCNA_01358	CC1300	2.52381e-05	2.31262e-05	2.97943e-05	2.60529e-05	3.40794e-06
CCNA_01359	CC1301	1.42011e-05	8.96875e-06	8.99368e-06	1.07212e-05	3.01373e-06
CCNA_01360	CC1302	3.51304e-05	3.56873e-05	4.33997e-05	3.80725e-05	4.6219e-06
CCNA_01361	CC1303	5.93069e-06	4.33934e-06	4.97378e-06	5.08127e-06	8.01105e-07
CCNA_01362	CC1304	1.20566e-05	1.02585e-05	7.92104e-06	1.00787e-05	2.07363e-06
CCNA_01363	CC1305	7.38835e-06	1.22025e-05	6.26393e-06	8.61825e-06	3.15452e-06
CCNA_01364	CC1306	6.68459e-05	7.77711e-05	7.66676e-05	7.37616e-05	6.01446e-06
CCNA_01365	CC1307	0.000319688	0.000332749	0.000311528	0.000321322	1.07046e-05
CCNA_01366	CC1308	2.42936e-05	2.26279e-05	2.42774e-05	2.37329e-05	9.57063e-07
CCNA_01367	CC1309	9.74593e-05	0.000107337	0.000110182	0.000104993	6.67748e-06
CCNA_01368	CC1310	0.000326157	0.00030386	0.00028942	0.000306479	1.8508e-05
CCNA_01369	CC1311	0.000204225	0.000184033	0.000211222	0.000199826	1.41181e-05
CCNA_01371	No_ref	0.000287501	0.000273442	0.00023923	0.000266724	2.48266e-05
CCNA_01372	CC1313	7.07891e-05	8.0037e-05	6.92927e-05	7.33729e-05	5.81955e-06
CCNA_01373	No_ref	4.68772e-05	3.80428e-05	3.88195e-05	4.12465e-05	4.89179e-06
CCNA_01374	CC1314	2.91168e-05	3.3406e-05	3.84066e-05	3.36431e-05	4.64946e-06
CCNA_01375	CC1315	0.000288156	0.000302551	0.000340508	0.000310405	2.70454e-05
CCNA_01376	CC1316	7.59759e-05	6.8402e-05	9.45985e-05	7.96588e-05	1.3481e-05
CCNA_01377	No_ref	2.93359e-05	2.44836e-05	2.60335e-05	2.66177e-05	2.47833e-06
CCNA_01378	CC1317	0.00033679	0.000341232	0.000294107	0.000324043	2.60203e-05
CCNA_01379	CC1318	0.000694475	0.000780232	0.000684051	0.000719586	5.27788e-05
CCNA_01380	CC1319	0.000499863	0.000531568	0.000512564	0.000514665	1.59566e-05
CCNA_01381	CC1320	0.000809707	0.000759708	0.000756581	0.000775332	2.98107e-05
CCNA_01382	CC1321	5.79714e-05	4.6147e-05	4.44501e-05	4.95228e-05	7.36569e-06
CCNA_01383	CC1322	7.78148e-06	2.89289e-06	5.53692e-06	5.40376e-06	2.44701e-06
CCNA_01384	CC1323	8.47559e-05	0.000103119	8.21148e-05	8.99966e-05	1.14408e-05
CCNA_01385	CC1324	1.75649e-05	1.86241e-05	1.68971e-05	1.76954e-05	8.70849e-07
CCNA_01386	CC1325	0.000219011	0.000225056	0.000229492	0.000224519	5.26138e-06
CCNA_01387	CC1326	6.06854e-05	7.40661e-05	6.389e-05	6.62138e-05	6.98648e-06
CCNA_01388	CC1327	1.85727e-05	2.04077e-05	9.309e-06	1.60964e-05	5.94928e-06
CCNA_01389	CC1328	3.62513e-06	4.37245e-06	7.74518e-06	5.24759e-06	2.19501e-06
CCNA_01390	CC1329	7.5234e-05	6.89661e-05	7.20291e-05	7.20764e-05	3.13424e-06
CCNA_01391	CC1330	1.12778e-05	1.35775e-05	1.04448e-05	1.17667e-05	1.62255e-06
CCNA_01392	CC1331	2.83324e-05	4.22123e-05	3.82744e-05	3.62731e-05	7.15313e-06
CCNA_01393	CC1332	0.000193119	0.000190586	0.000166495	0.0001834	1.46949e-05
CCNA_01394	CC1333	4.10036e-05	3.65588e-05	3.32515e-05	3.6938e-05	3.88995e-06
CCNA_01395	CC1334	0.000519926	0.000527876	0.000576485	0.000541429	3.06187e-05
CCNA_01396	CC1335	0.000125932	0.000137085	0.000144948	0.000135988	9.55526e-06
CCNA_01397	CC1336	4.72834e-05	5.80437e-05	5.03474e-05	5.18915e-05	5.54384e-06
CCNA_01398	CC1337	3.91198e-05	3.08609e-05	3.5861e-05	3.52806e-05	4.15995e-06
CCNA_01399	CC1338	0.000720079	0.00073295	0.000687264	0.000713431	2.35578e-05
CCNA_01400	CC1339	0.000263571	0.000319443	0.000255368	0.000279461	3.48676e-05
CCNA_01403	CC1341	0.000248086	0.000266276	0.000247051	0.000253804	1.08136e-05
CCNA_01404	CC1342	0.000591403	0.000608574	0.000541095	0.000580357	3.5069e-05
CCNA_01405	CC1343	5.73621e-05	4.75268e-05	6.10479e-05	5.53123e-05	6.98973e-06
CCNA_01406	CC1344	0.00112374	0.00096489	0.00116175	0.00108346	0.000104427
CCNA_01407	CC1345	2.84131e-05	2.7631e-05	2.55949e-05	2.7213e-05	1.45484e-06
CCNA_01408	CC1346	3.56424e-06	5.98257e-06	3.04625e-06	4.19769e-06	1.5673e-06
CCNA_01409	CC1347	7.37625e-05	7.62744e-05	7.56312e-05	7.52227e-05	1.30484e-06
CCNA_01410	CC1348	7.92833e-06	1.13804e-05	5.20936e-06	8.1727e-06	3.09277e-06
CCNA_01412	CC1350	7.14115e-05	6.73805e-05	7.18535e-05	7.02152e-05	2.46481e-06
CCNA_01413	CC1351	1.99521e-05	1.70644e-05	1.68636e-05	1.796e-05	1.72812e-06
CCNA_01414	CC1352	6.04412e-05	5.77777e-05	5.2068e-05	5.67623e-05	4.27795e-06
CCNA_01415	CC1353	0.000364586	0.000370367	0.000342354	0.000359102	1.47897e-05
CCNA_01416	CC1354	9.37094e-05	9.38451e-05	0.000111816	9.97902e-05	1.0415e-05
CCNA_01417	CC1355	0.000394496	0.000376262	0.000464171	0.000411643	4.6395e-05
CCNA_01418	CC1356	0.000822557	0.000783614	0.000910662	0.000838944	6.509e-05
CCNA_01419	CC1357	0.00110966	0.00117775	0.00109695	0.00112812	4.34467e-05
CCNA_01420	CC1358	8.23067e-05	7.62725e-05	0.000121862	9.34805e-05	2.47638e-05
CCNA_01421	CC1359	0.000275778	0.000340035	0.000270174	0.000295329	3.88179e-05
CCNA_01422	CC1360	0.000123033	0.000103863	0.000112362	0.000113086	9.60528e-06
CCNA_01423	CC1361	0.000183092	0.000168731	0.000147367	0.000166397	1.79766e-05
CCNA_01424	CC1362	4.9447e-05	5.3111e-05	5.37389e-05	5.2099e-05	2.31799e-06
CCNA_01425	CC1363	6.59853e-05	7.19636e-05	6.59926e-05	6.79805e-05	3.44947e-06
CCNA_01426	CC1364	3.22034e-05	3.61772e-05	3.28337e-05	3.37381e-05	2.13571e-06
CCNA_01427	CC1365	0.000276792	0.000266177	0.000242194	0.000261721	1.7724e-05
CCNA_01429	CC1366	0.000182257	0.000210833	0.000176377	0.000189822	1.84318e-05
CCNA_01430	CC1367	0.000128632	0.000100322	0.000111653	0.000113536	1.42487e-05
CCNA_01431	CC1368	0.000197369	0.000204959	0.000203375	0.000201901	4.00388e-06
CCNA_01432	CC1369	0.000163873	0.000157573	0.000173338	0.000164928	7.93533e-06
CCNA_01433	CC1370	0.000288273	0.000306779	0.000280762	0.000291938	1.339e-05
CCNA_01434	CC1371	1.45461e-05	1.32912e-05	1.11332e-05	1.29902e-05	1.72628e-06
CCNA_01435	CC1372	3.87312e-05	3.08475e-05	2.91876e-05	3.29221e-05	5.09886e-06
CCNA_01437	No_ref	2.30572e-05	2.75403e-05	2.49654e-05	2.51876e-05	2.24984e-06
CCNA_01438	CC1374	0.000197989	0.000213741	0.000220716	0.000210816	1.16426e-05
CCNA_01439	CC1375	7.46988e-05	9.32898e-05	7.05792e-05	7.95226e-05	1.20993e-05
CCNA_01440	CC1376	0.0021731	0.00223903	0.00225562	0.00222259	4.36497e-05
CCNA_01441	CC1377	0.00160015	0.00151484	0.0013601	0.00149169	0.000121687
CCNA_01442	CC1378	0.000152446	0.0001574	0.0001724	0.000160749	1.03896e-05
CCNA_01443	CC1379	0.000141204	0.000135243	0.000159403	0.000145283	1.2586e-05
CCNA_01444	CC1380	0.000316591	0.000291478	0.000259163	0.000289077	2.87891e-05
CCNA_01445	CC1381	8.75248e-05	0.000109964	9.66281e-05	9.80389e-05	1.12859e-05
CCNA_01446	CC1382	0.000329468	0.000278862	0.000304227	0.000304185	2.53029e-05
CCNA_01447	CC1383	0.000596308	0.000663565	0.000677496	0.00064579	4.34146e-05
CCNA_01448	CC1384	0.000184883	0.000217885	0.000187513	0.00019676	1.83417e-05
CCNA_01449	CC1385	0.000158449	0.000180083	0.000152709	0.000163747	1.44358e-05
CCNA_01450	CC1386	4.08535e-05	5.95402e-05	4.31222e-05	4.78386e-05	1.01971e-05
CCNA_01451	CC1387	4.097e-05	5.09167e-05	4.20468e-05	4.46445e-05	5.45852e-06
CCNA_01452	CC1388	7.76242e-05	6.42179e-05	7.27159e-05	7.15193e-05	6.78279e-06
CCNA_01453	CC1389	0.000514201	0.000499294	0.000465736	0.000493077	2.48234e-05
CCNA_01457	CC1391	8.69562e-06	8.99367e-06	3.05454e-06	6.91461e-06	3.34624e-06
CCNA_01458	CC1392	4.46764e-06	6.51732e-06	3.45191e-06	4.81229e-06	1.5615e-06
CCNA_01459	CC1393	7.51651e-07	2.46062e-06	2.97255e-06	2.06161e-06	1.16297e-06
CCNA_01460	No_ref	4.65588e-06	5.38391e-06	7.369e-06	5.80293e-06	1.40426e-06
CCNA_01461	CC1395	3.56428e-06	1.34216e-06	1.06266e-06	1.9897e-06	1.37077e-06
CCNA_01462	CC1396	1.39671e-05	9.74567e-06	8.60229e-06	1.07717e-05	2.82572e-06
CCNA_01463	CC1397	7.39333e-05	8.17357e-05	8.71115e-05	8.09268e-05	6.62625e-06
CCNA_01464	CC1398	0.000263322	0.000265102	0.000318919	0.000282448	3.15976e-05
CCNA_01465	CC1399	8.85769e-05	0.000102482	9.06076e-05	9.38889e-05	7.51108e-06
CCNA_01466	CC1400	0	0	0	0	0
CCNA_01467	CC1401	0	0	0	0	0
CCNA_01468	CC1402	1.75154e-06	1.19706e-06	1.45803e-06	1.46888e-06	2.77397e-07
CCNA_01469	CC1403	3.23291e-07	0	0	1.07764e-07	1.86652e-07
CCNA_01470	CC1404	2.30669e-06	0	8.54741e-07	1.05381e-06	1.16616e-06
CCNA_01471	CC1405	0	0	0	0	0
CCNA_01472	CC1406	0	0	0	0	0
CCNA_01473	CC1407	1.85892e-06	2.57811e-06	0	1.47901e-06	1.33038e-06
CCNA_01474	CC1408	1.21234e-06	0	2.38106e-06	1.1978e-06	1.1906e-06
CCNA_01475	CC1409	0	0	0	0	0
CCNA_01476	CC1410	0	0	0	0	0
CCNA_01477	CC1411	1.85179e-06	0	1.05825e-06	9.70014e-07	9.29043e-07
CCNA_01478	CC1412	4.18296e-05	3.30885e-05	3.02395e-05	3.50525e-05	6.03954e-06
CCNA_01479	CC1413	8.80158e-05	7.33191e-05	9.44118e-05	8.52489e-05	1.08151e-05
CCNA_01480	CC1414	0.000322971	0.000282353	0.00041144	0.000338921	6.60052e-05
CCNA_01481	CC1415	3.9813e-05	4.76503e-05	3.98118e-05	4.2425e-05	4.52522e-06
CCNA_01483	No_ref	6.32779e-06	1.09232e-06	4.32119e-06	3.91377e-06	2.64141e-06
CCNA_01484	CC1417	2.27402e-06	6.13876e-07	3.16719e-06	2.01836e-06	1.29571e-06
CCNA_01485	CC1418	3.67874e-05	4.88301e-05	3.47563e-05	4.01246e-05	7.60728e-06
CCNA_01486	CC1419	2.29228e-05	2.438e-05	3.09746e-05	2.60925e-05	4.29034e-06
CCNA_01487	CC1420	1.97436e-05	1.88797e-05	1.49402e-05	1.78545e-05	2.56056e-06
CCNA_01488	CC1421	5.35928e-05	5.25674e-05	6.0311e-05	5.54904e-05	4.20616e-06
CCNA_01489	CC1422	8.53835e-05	9.30354e-05	8.40753e-05	8.74981e-05	4.83989e-06
CCNA_01490	CC1423	0.000124373	0.000143291	0.000139592	0.000135752	1.00266e-05
CCNA_01491	CC1424	6.06258e-05	4.94591e-05	6.81858e-05	5.94236e-05	9.42104e-06
CCNA_01492	CC1425	0.000115604	0.000111288	0.000126756	0.000117883	7.98152e-06
CCNA_01493	CC1426	0.000106672	8.59311e-05	0.000100981	9.78613e-05	1.07166e-05
CCNA_01494	CC1427	3.30546e-05	4.42516e-05	3.2124e-05	3.64767e-05	6.74929e-06
CCNA_01495	CC1428	4.43954e-06	9.90815e-06	6.061e-06	6.8029e-06	2.80878e-06
CCNA_01496	CC1429	0.000279705	0.000300757	0.00027904	0.000286501	1.23511e-05
CCNA_01497	CC1430	0.000112638	9.09297e-05	9.25396e-05	9.87025e-05	1.20955e-05
CCNA_01498	CC1431	5.54068e-06	6.08505e-06	3.59805e-06	5.07459e-06	1.30737e-06
CCNA_01499	CC1432	1.58277e-05	1.05348e-05	1.21979e-05	1.28535e-05	2.70667e-06
CCNA_01500	CC1433	3.43961e-05	5.01892e-05	3.89362e-05	4.11738e-05	8.13086e-06
CCNA_01501	CC1434	0	0	0	0	0
CCNA_01502	CC1436	4.49623e-05	5.30691e-05	5.84131e-05	5.21482e-05	6.7725e-06
CCNA_01503	CC1435	0	0	0	0	0
CCNA_01504	CC1437	3.20402e-05	2.32612e-05	2.6265e-05	2.71888e-05	4.46184e-06
CCNA_01505	CC1438	9.60513e-05	9.57284e-05	0.000104568	9.87827e-05	5.01306e-06
CCNA_01506	CC1439	1.57524e-05	1.82504e-05	2.25864e-05	1.88631e-05	3.45794e-06
CCNA_01507	CC1440	6.0822e-06	7.64097e-06	8.97589e-06	7.56636e-06	1.44828e-06
CCNA_01508	CC1441	5.84556e-05	4.57215e-05	6.26315e-05	5.56028e-05	8.80856e-06
CCNA_01509	CC1442	0.000142333	0.000131171	0.000129261	0.000134255	7.061e-06
CCNA_01510	CC1443	4.24319e-07	5.48652e-07	4.72433e-07	4.81801e-07	6.26935e-08
CCNA_01511	CC1444	6.82639e-06	4.99894e-06	1.01456e-05	7.32363e-06	2.6091e-06
CCNA_01512	CC1445	7.40494e-06	8.57892e-06	8.75623e-06	8.2467e-06	7.34351e-07
CCNA_01513	CC1446	0	0	0	0	0
CCNA_01514	CC1447	0	0	0	0	0
CCNA_01515	CC1448	4.00115e-06	2.72272e-06	0	2.24129e-06	2.04356e-06
CCNA_01516	CC1449	8.13529e-05	8.98647e-05	8.70924e-05	8.61033e-05	4.34124e-06
CCNA_01517	CC1450	3.61795e-05	4.37668e-05	3.40632e-05	3.80031e-05	5.10237e-06
CCNA_01519	CC1452	5.32571e-05	5.13625e-05	6.04173e-05	5.50123e-05	4.77578e-06
CCNA_01520	CC1453	4.42346e-05	4.00084e-05	4.4277e-05	4.284e-05	2.45236e-06
CCNA_01521	CC1454	0.000105832	0.000112481	8.65714e-05	0.000101628	1.34567e-05
CCNA_01522	CC1455	4.83095e-05	5.6064e-05	5.62065e-05	5.35267e-05	4.51877e-06
CCNA_01523	CC1456	9.88524e-07	0	0	3.29508e-07	5.70724e-07
CCNA_01524	CC1457	0.000129501	0.000122259	0.000131581	0.00012778	4.89375e-06
CCNA_01525	CC1458	0.000289755	0.00023272	0.000312999	0.000278491	4.1308e-05
CCNA_01526	CC1459	0.000303283	0.000332565	0.000355721	0.000330523	2.62787e-05
CCNA_01527	CC1460	0.00125764	0.000969471	0.00121027	0.00114579	0.000154527
CCNA_01528	CC1461	0.00104727	0.000839771	0.000940395	0.000942478	0.000103765
CCNA_01529	CC1462	0.00014172	0.000123368	0.000157943	0.00014101	1.72982e-05
CCNA_01530	CC1463	0.000368169	0.000333338	0.000338915	0.000346808	1.87089e-05
CCNA_01531	CC1464	0.000123706	0.000147083	0.000124224	0.000131671	1.33499e-05
CCNA_01532	CC1465	0.000219567	0.000234184	0.000207023	0.000220258	1.35937e-05
CCNA_01533	CC1466	0.000144352	0.000187566	0.000142603	0.000158174	2.54697e-05
CCNA_01534	CC1467	0.000135967	0.000122773	0.000148549	0.000135763	1.28889e-05
CCNA_01535	CC1468	0.000780475	0.000778051	0.000821694	0.000793407	2.45274e-05
CCNA_01536	CC1469	0.000408776	0.000398397	0.000389472	0.000398882	9.66119e-06
CCNA_01537	CC1470	2.53816e-06	3.93811e-06	5.34794e-06	3.94141e-06	1.40489e-06
CCNA_01538	CC1471	0.00224818	0.00211112	0.00217686	0.00217872	6.85459e-05
CCNA_01539	CC1472	4.69164e-05	3.53713e-05	4.54143e-05	4.25673e-05	6.27709e-06
CCNA_01541	CC1474	8.12268e-06	7.49653e-06	6.68933e-06	7.43618e-06	7.18577e-07
CCNA_01542	CC1475	7.89995e-05	6.35374e-05	6.31609e-05	6.85659e-05	9.03772e-06
CCNA_01543	CC1476	9.95687e-05	0.000109132	9.40811e-05	0.000100927	7.61669e-06
CCNA_01545	CC1477	2.84994e-05	3.00897e-05	3.01958e-05	2.95949e-05	9.50277e-07
CCNA_01546	CC1478	0.000221905	0.000220107	0.000180466	0.000207493	2.34229e-05
CCNA_01547	CC1480	0.000395781	0.00037884	0.000405935	0.000393519	1.36882e-05
CCNA_01548	CC1481	2.09124e-05	2.84704e-05	1.50127e-05	2.14652e-05	6.74588e-06
CCNA_01549	CC1482	0.000673528	0.00059081	0.000574926	0.000613088	5.29416e-05
CCNA_01550	CC1483	0.000421767	0.000414353	0.000425127	0.000420416	5.51252e-06
CCNA_01551	CC1484	2.56466e-05	2.9823e-05	5.06224e-05	3.5364e-05	1.33781e-05
CCNA_01552	CC1485	0.000301843	0.00034938	0.000294733	0.000315319	2.97112e-05
CCNA_01553	CC1486	1.38781e-05	1.00462e-05	9.70683e-06	1.12104e-05	2.3165e-06
CCNA_01554	CC1487	2.51204e-05	1.37816e-05	1.82936e-05	1.90652e-05	5.70862e-06
CCNA_01555	CC1488	4.91706e-06	2.25945e-06	5.29852e-06	4.15834e-06	1.65551e-06
CCNA_01556	CC1489	0.000211166	0.000186399	0.000207955	0.00020184	1.34682e-05
CCNA_01557	CC1490	2.43412e-05	1.63907e-05	1.71597e-05	1.92972e-05	4.38515e-06
CCNA_01558	CC1491	9.08938e-05	7.34265e-05	8.5008e-05	8.31095e-05	8.88711e-06
CCNA_01559	CC1492	3.9501e-05	3.29155e-05	4.08418e-05	3.77528e-05	4.24248e-06
CCNA_01560	CC1493	0.001916	0.00211627	0.00190838	0.00198022	0.000117885
CCNA_01561	CC1494	0	0	0	0	0
CCNA_01562	CC1495	0.00120728	0.00130281	0.00129118	0.00126709	5.21242e-05
CCNA_01563	CC1496	0.00163283	0.00170292	0.00165551	0.00166375	3.5761e-05
CCNA_01566	CC1498	5.33061e-05	3.4889e-05	4.20535e-05	4.34162e-05	9.28385e-06
CCNA_01567	CC1499	0.000102037	0.000119033	0.000101818	0.000107629	9.87634e-06
CCNA_01568	CC1500	8.72524e-05	7.02139e-05	8.40498e-05	8.05054e-05	9.05539e-06
CCNA_01569	CC1501	4.78074e-06	8.64333e-06	3.75198e-06	5.72535e-06	2.57886e-06
CCNA_01570	CC1502	1.06324e-05	1.35831e-05	1.06066e-05	1.16073e-05	1.71109e-06
CCNA_01571	CC1503	2.92815e-05	3.78017e-05	3.35897e-05	3.35576e-05	4.26019e-06
CCNA_01572	CC1504	2.95664e-06	4.10209e-06	3.34231e-06	3.46701e-06	5.82816e-07
CCNA_01573	CC1505	1.11167e-05	1.05356e-05	8.63997e-06	1.00974e-05	1.29519e-06
CCNA_01574	CC1506	3.62422e-05	3.51922e-05	3.48545e-05	3.54296e-05	7.2369e-07
CCNA_01575	CC1507	0.000581261	0.000594088	0.000536877	0.000570742	3.0021e-05
CCNA_01576	CC1508	2.84767e-05	2.72067e-05	1.61461e-05	2.39432e-05	6.78227e-06
CCNA_01577	CC1509	4.27248e-06	4.23958e-06	6.0208e-06	4.84429e-06	1.01903e-06
CCNA_01578	CC1510	3.37839e-05	3.67792e-05	4.35583e-05	3.80405e-05	5.00778e-06
CCNA_01579	CC1511	0.000104825	0.000127999	0.000108348	0.000113724	1.24872e-05
CCNA_01580	CC1512	0.000159078	0.000202782	0.000195938	0.000185933	2.3507e-05
CCNA_01581	CC1513	4.77349e-05	6.06165e-05	3.89387e-05	4.90967e-05	1.09028e-05
CCNA_01582	CC1514	1.67863e-06	2.92614e-06	0	1.53492e-06	1.46836e-06
CCNA_01583	CC1515	0.000788508	0.000756472	0.000691731	0.00074557	4.93009e-05
CCNA_01584	CC1516	0.000158777	0.000151569	0.000138394	0.00014958	1.03357e-05
CCNA_01585	CC1517	0.0114671	0.011383	0.0111227	0.0113242	0.000179545
CCNA_01586	CC1518	0.00128101	0.00145798	0.00134481	0.00136127	8.96268e-05
CCNA_01587	CC1519	0.000913766	0.000917387	0.000770007	0.000867053	8.40646e-05
CCNA_01588	CC1520	0.000892445	0.0010903	0.000909919	0.000964221	0.000109536
CCNA_01589	CC1521	3.56098e-05	4.11117e-05	2.35327e-05	3.34181e-05	8.99209e-06
CCNA_01590	CC1522	0.000133804	0.00012277	0.00013603	0.000130868	7.10093e-06
CCNA_01591	CC1523	2.21583e-05	3.18308e-05	3.06691e-05	2.82194e-05	5.28112e-06
CCNA_01592	CC1524	0.000264977	0.000218815	0.000257907	0.000247233	2.48633e-05
CCNA_01593	CC1525	0.000256969	0.000294001	0.000276864	0.000275945	1.85334e-05
CCNA_01594	CC1526	0.000129508	0.000149839	0.000117569	0.000132305	1.63159e-05
CCNA_01595	CC1527	2.57016e-06	2.00935e-06	2.60153e-06	2.39368e-06	3.33211e-07
CCNA_01596	CC1528	0.000126093	0.000128478	8.5439e-05	0.000113337	2.41896e-05
CCNA_01597	No_ref	2.01515e-05	2.23038e-05	1.56609e-05	1.9372e-05	3.38937e-06
CCNA_01598	CC1529	3.21768e-05	4.09687e-05	3.1794e-05	3.49798e-05	5.19e-06
CCNA_01599	CC1530	2.13988e-05	3.43443e-05	2.15673e-05	2.57701e-05	7.42592e-06
CCNA_01600	CC1531	1.84342e-05	1.72669e-05	2.01228e-05	1.8608e-05	1.43584e-06
CCNA_01601	CC1532	0.000229418	0.000209208	0.000214714	0.00021778	1.04477e-05
CCNA_01602	CC1533	9.28134e-05	0.0001044	8.65582e-05	9.45906e-05	9.0528e-06
CCNA_01603	CC1534	0.00117944	0.00114524	0.00116485	0.00116318	1.71647e-05
CCNA_01604	CC1535	2.23071e-06	1.71578e-06	2.41571e-06	2.12073e-06	3.6269e-07
CCNA_01605	CC1536	1.76119e-05	1.93193e-05	1.16169e-05	1.61827e-05	4.04519e-06
CCNA_01606	CC1537	6.33023e-06	3.50956e-06	3.75984e-06	4.53321e-06	1.56129e-06
CCNA_01607	CC1538	3.69947e-05	5.00206e-05	3.84259e-05	4.18137e-05	7.14328e-06
CCNA_01608	CC1539	8.39313e-07	3.74081e-06	2.47727e-06	2.35246e-06	1.45477e-06
CCNA_01609	CC1540	1.44454e-05	1.80503e-05	2.64841e-05	1.96599e-05	6.17867e-06
CCNA_01610	CC1541	0.000995033	0.000979876	0.000894735	0.000956548	5.40655e-05
CCNA_01611	CC1542	2.73883e-05	2.47813e-05	2.81802e-05	2.67832e-05	1.77839e-06
CCNA_01612	CC1543	0.000819247	0.00073869	0.000720456	0.000759464	5.25702e-05
CCNA_01613	CC1544	9.15716e-05	0.000129433	0.000115995	0.000112333	1.91945e-05
CCNA_01614	CC1545	2.1937e-05	1.79606e-05	1.59551e-05	1.86176e-05	3.0446e-06
CCNA_01615	CC1546	8.84596e-05	8.91484e-05	7.54062e-05	8.43381e-05	7.74291e-06
CCNA_01616	CC1547	5.12293e-05	5.09392e-05	4.97305e-05	5.0633e-05	7.94945e-07
CCNA_01617	CC1548	1.56796e-06	5.17637e-06	7.36996e-07	2.49378e-06	2.36006e-06
CCNA_01618	CC1549	3.2402e-05	5.26711e-05	4.0426e-05	4.1833e-05	1.02076e-05
CCNA_01619	CC1550	6.56936e-05	7.89135e-05	8.61316e-05	7.69129e-05	1.03649e-05
CCNA_01620	CC1551	8.99524e-06	1.21211e-05	1.48888e-05	1.20017e-05	2.94861e-06
CCNA_01621	CC1552	0.000784739	0.000683212	0.000735952	0.000734634	5.07761e-05
CCNA_01622	CC1553	0.000198926	0.000195078	0.000159077	0.00018436	2.19805e-05
CCNA_01623	CC1554	2.35602e-05	2.52581e-05	3.34799e-05	2.74328e-05	5.30537e-06
CCNA_01624	CC1555	0.000197579	0.000217728	0.000200073	0.000205127	1.09838e-05
CCNA_01625	CC1556	4.78616e-05	3.51871e-05	4.27724e-05	4.19404e-05	6.3781e-06
CCNA_01626	CC1557	9.23498e-05	8.9485e-05	8.44813e-05	8.8772e-05	3.98241e-06
CCNA_01627	CC1558	2.1629e-05	2.43556e-05	2.00837e-05	2.20227e-05	2.16301e-06
CCNA_01628	No_ref	3.66872e-06	8.88147e-06	7.09425e-06	6.54814e-06	2.64894e-06
CCNA_01629	CC1559	0.000171938	0.000144678	0.000163433	0.000160016	1.39475e-05
CCNA_01630	CC1560	2.89288e-05	3.79513e-05	2.33307e-05	3.00703e-05	7.37687e-06
CCNA_01632	No_ref	1.77827e-05	1.3687e-05	1.46485e-05	1.53727e-05	2.14173e-06
CCNA_01633	CC1562	0.000132887	0.000141519	0.000119339	0.000131248	1.11804e-05
CCNA_01634	CC1563	3.55327e-05	4.07634e-05	3.27881e-05	3.63614e-05	4.05173e-06
CCNA_01635	CC1564	5.08987e-06	6.80904e-06	6.35298e-06	6.08396e-06	8.90599e-07
CCNA_01636	CC1565	0.000303374	0.000296472	0.000300437	0.000300094	3.46352e-06
CCNA_01637	CC1566	0.00029184	0.000309169	0.000277826	0.000292945	1.57007e-05
CCNA_01638	CC1567	6.78602e-05	6.78666e-05	6.13779e-05	6.57016e-05	3.7444e-06
CCNA_01639	CC1568	3.0158e-05	3.04068e-05	2.41812e-05	2.82487e-05	3.52468e-06
CCNA_01640	CC1569	2.4828e-05	2.04412e-05	1.85799e-05	2.1283e-05	3.20798e-06
CCNA_01641	CC1570	1.85328e-05	1.5391e-05	1.86441e-05	1.75226e-05	1.84691e-06
CCNA_01642	CC1571	4.78256e-05	4.7311e-05	4.53574e-05	4.68313e-05	1.30216e-06
CCNA_01643	CC1572	3.7134e-05	4.15124e-05	5.1167e-05	4.32711e-05	7.17991e-06
CCNA_01644	CC1573	8.76483e-05	7.97034e-05	9.59064e-05	8.77527e-05	8.10197e-06
CCNA_01645	CC1574	0.000159592	0.000202141	0.00016317	0.000174967	2.3601e-05
CCNA_01646	CC1575	7.17531e-05	7.1952e-05	7.28275e-05	7.21775e-05	5.71584e-07
CCNA_01647	CC1576	5.92534e-05	7.89607e-05	6.91145e-05	6.91095e-05	9.85363e-06
CCNA_01648	CC1577	8.32951e-05	8.85098e-05	7.96399e-05	8.38149e-05	4.45774e-06
CCNA_01649	CC1578	2.10405e-05	1.71174e-05	2.592e-05	2.13593e-05	4.40995e-06
CCNA_01650	CC1579	0.00030303	0.000275539	0.000276918	0.000285162	1.54893e-05
CCNA_01651	CC1580	0.000557938	0.000559187	0.000579521	0.000565549	1.21163e-05
CCNA_01652	CC1581	8.73299e-05	8.91796e-05	0.000100186	9.2232e-05	6.95051e-06
CCNA_01653	CC1582	0.000330257	0.000354384	0.000353965	0.000346202	1.381e-05
CCNA_01654	CC1583	0.00013611	0.000133054	0.00013263	0.000133931	1.89828e-06
CCNA_01655	CC1584	0.000713448	0.000808268	0.000842756	0.000788157	6.6959e-05
CCNA_01656	CC1585	5.71885e-05	6.42029e-05	6.46227e-05	6.20047e-05	4.17621e-06
CCNA_01657	CC1586	3.34665e-05	3.05399e-05	3.91288e-05	3.43784e-05	4.36645e-06
CCNA_01658	CC1587	0.000103283	9.83879e-05	8.27617e-05	9.48108e-05	1.0718e-05
CCNA_01659	CC1588	8.57004e-05	8.5821e-05	9.6224e-05	8.92485e-05	6.04128e-06
CCNA_01660	CC1589	4.56794e-05	4.79082e-05	5.51217e-05	4.95697e-05	4.93557e-06
CCNA_01663	CC1591	0	0	0	0	0
CCNA_01664	CC1592	3.32843e-06	0	0	1.10948e-06	1.92167e-06
CCNA_01665	CC1593	1.83417e-05	2.33195e-05	2.00458e-05	2.0569e-05	2.52984e-06
CCNA_01666	CC1594	2.60595e-05	2.91742e-05	2.21365e-05	2.57901e-05	3.52654e-06
CCNA_01667	CC1595	1.42031e-05	1.67127e-05	1.83821e-05	1.64327e-05	2.10355e-06
CCNA_01668	CC1596	6.1742e-05	8.01843e-05	5.83969e-05	6.67744e-05	1.17331e-05
CCNA_01669	CC1597	7.0277e-05	9.37457e-05	7.02194e-05	7.80807e-05	1.35663e-05
CCNA_01670	CC1598	0.000204323	0.000241464	0.000180416	0.000208734	3.07621e-05
CCNA_01671	CC1599	3.23179e-05	4.0735e-05	5.62848e-05	4.31126e-05	1.21591e-05
CCNA_01672	CC1600	4.3377e-05	3.83521e-05	2.60727e-05	3.59339e-05	8.902e-06
CCNA_01673	CC1601	2.44813e-05	2.42434e-05	2.13712e-05	2.33653e-05	1.73104e-06
CCNA_01674	CC1602	4.60772e-05	4.11228e-05	3.96577e-05	4.22859e-05	3.36409e-06
CCNA_01675	CC1603	9.17573e-05	8.19896e-05	9.06349e-05	8.81273e-05	5.34496e-06
CCNA_01676	CC1604	0.000134614	0.000144293	0.000122868	0.000133925	1.07286e-05
CCNA_01677	CC1605	9.54164e-05	9.74556e-05	0.000104555	9.91423e-05	4.79713e-06
CCNA_01678	CC1606	7.81133e-05	9.17963e-05	9.05117e-05	8.68071e-05	7.55637e-06
CCNA_01679	CC1607	0.000127094	0.000141838	0.000134048	0.000134327	7.37602e-06
CCNA_01680	CC1608	4.40353e-05	4.82903e-05	4.13435e-05	4.45564e-05	3.50255e-06
CCNA_01681	CC1609	2.35029e-05	2.57232e-05	2.62696e-05	2.51652e-05	1.46529e-06
CCNA_01682	CC1610	1.25154e-05	1.57497e-05	1.35729e-05	1.3946e-05	1.64913e-06
CCNA_01683	CC1611	5.06028e-06	4.47789e-06	4.98847e-06	4.84221e-06	3.1755e-07
CCNA_01684	CC1612	7.66614e-06	9.46765e-06	6.93186e-06	8.02188e-06	1.30479e-06
CCNA_01685	CC1613	4.40907e-05	6.42396e-05	4.61876e-05	5.1506e-05	1.10774e-05
CCNA_01686	CC1614	4.40901e-05	4.27052e-05	3.75244e-05	4.14399e-05	3.46089e-06
CCNA_01687	CC1615	5.98003e-05	5.16288e-05	6.05392e-05	5.73228e-05	4.94493e-06
CCNA_01688	CC1616	3.46231e-05	5.34336e-05	3.75536e-05	4.18701e-05	1.01209e-05
CCNA_01689	CC1617	0.000735004	0.000803313	0.000723967	0.000754095	4.29802e-05
CCNA_01690	CC1618	2.89549e-05	2.62611e-05	2.85674e-05	2.79278e-05	1.45632e-06
CCNA_01691	CC1619	0.000115639	0.000140281	9.82554e-05	0.000118059	2.1117e-05
CCNA_01692	CC1620	0.000680623	0.000686575	0.000747134	0.000704777	3.68027e-05
CCNA_01693	CC1621	1.27601e-05	9.18792e-06	9.11579e-06	1.03546e-05	2.08351e-06
CCNA_01694	CC1622	0	0	1.4257e-06	4.75233e-07	8.23127e-07
CCNA_01695	CC1623	2.37011e-05	1.64488e-05	1.77489e-05	1.92996e-05	3.86683e-06
CCNA_01696	CC1624	6.14652e-06	4.25621e-06	0	3.46758e-06	3.14823e-06
CCNA_01697	CC1625	8.73011e-06	1.39967e-05	5.00527e-06	9.24401e-06	4.51767e-06
CCNA_01698	CC1626	0.000102697	0.000112208	0.00010491	0.000106605	4.97726e-06
CCNA_01699	CC1627	1.31831e-05	2.03723e-05	1.55643e-05	1.63732e-05	3.66222e-06
CCNA_01700	CC1628	1.59737e-05	1.61589e-05	1.35389e-05	1.52238e-05	1.46212e-06
CCNA_01701	CC1629	2.3042e-05	2.08458e-05	2.76729e-05	2.38536e-05	3.48513e-06
CCNA_01702	CC1630	9.00914e-06	5.41183e-06	6.32746e-06	6.91614e-06	1.86951e-06
CCNA_01703	CC1631	1.1944e-05	2.31334e-05	1.75243e-05	1.75339e-05	5.59471e-06
CCNA_01704	CC1632	0.000136555	0.000141865	0.000136786	0.000138402	3.00085e-06
CCNA_01705	CC1633	2.50131e-05	2.79528e-05	1.97766e-05	2.42475e-05	4.14152e-06
CCNA_01706	CC1634	6.65602e-05	7.07517e-05	6.46515e-05	6.73211e-05	3.12049e-06
CCNA_01707	CC1635	1.96882e-05	2.89031e-05	1.83031e-05	2.22981e-05	5.76181e-06
CCNA_01708	CC1636	8.98118e-05	8.24212e-05	8.8898e-05	8.70437e-05	4.02915e-06
CCNA_01709	CC1637	4.06067e-06	4.44564e-06	2.26768e-06	3.59133e-06	1.16236e-06
CCNA_01710	CC1638	2.58354e-05	2.46463e-05	1.55773e-05	2.20197e-05	5.61085e-06
CCNA_01711	CC1639	8.24608e-05	7.45799e-05	6.53456e-05	7.41287e-05	8.56651e-06
CCNA_01712	CC1640	1.34846e-05	3.57739e-05	1.81897e-05	2.24827e-05	1.17484e-05
CCNA_01713	CC1641	4.01782e-05	3.15042e-05	2.4117e-05	3.19331e-05	8.03921e-06
CCNA_01714	CC1642	5.11953e-05	6.60346e-05	6.91406e-05	6.21235e-05	9.59065e-06
CCNA_01715	CC1643	9.66901e-05	9.14127e-05	8.15932e-05	8.98987e-05	7.66146e-06
CCNA_01716	CC1644	2.28237e-05	3.22852e-05	2.32201e-05	2.61096e-05	5.35187e-06
CCNA_01717	CC1645	7.15132e-05	5.77975e-05	7.09801e-05	6.67636e-05	7.76944e-06
CCNA_01718	CC1646	5.46133e-06	9.27734e-06	6.84556e-06	7.19474e-06	1.93182e-06
CCNA_01719	CC1647	1.02786e-05	1.5237e-05	1.34718e-05	1.29958e-05	2.51325e-06
CCNA_01721	CC1649	3.307e-05	2.86094e-05	3.65591e-05	3.27462e-05	3.98472e-06
CCNA_01722	CC1650	4.12437e-05	5.31323e-05	4.30632e-05	4.58131e-05	6.40358e-06
CCNA_01723	CC1651	7.45544e-05	0.000101497	8.64342e-05	8.74952e-05	1.35026e-05
CCNA_01724	CC1652	0.000498512	0.000523258	0.000509707	0.000510492	1.23914e-05
CCNA_01725	CC1653	0.000555897	0.000568813	0.000590259	0.000571656	1.73568e-05
CCNA_01726	CC1654	0.0001976	0.000187004	0.000189496	0.000191367	5.54048e-06
CCNA_01727	CC1655	0.000145669	0.000150663	0.000144899	0.000147077	3.12923e-06
CCNA_01728	CC1656	0.000107294	0.000132025	0.000115981	0.000118433	1.25465e-05
CCNA_01729	CC1657	7.31314e-05	5.02552e-05	5.0402e-05	5.79295e-05	1.31654e-05
CCNA_01730	CC1658	0.000500696	0.000501433	0.000476089	0.000492739	1.44244e-05
CCNA_01731	CC1659	3.40781e-05	3.90808e-05	4.65896e-05	3.99162e-05	6.29747e-06
CCNA_01732	CC1660	6.94686e-05	8.36376e-05	6.79954e-05	7.37006e-05	8.63722e-06
CCNA_01733	CC1661	5.02479e-05	6.47695e-05	6.12015e-05	5.87396e-05	7.56734e-06
CCNA_01734	CC1662	1.54207e-05	1.57659e-05	1.6795e-05	1.59939e-05	7.14975e-07
CCNA_01735	CC1663	5.29021e-07	0	0	1.7634e-07	3.05431e-07
CCNA_01736	CC1664	4.76891e-06	1.65961e-05	1.53984e-05	1.22545e-05	6.51029e-06
CCNA_01737	CC1665	9.45459e-05	7.49327e-05	7.16003e-05	8.03596e-05	1.23981e-05
CCNA_01738	CC1666	0.00290734	0.00288707	0.00281528	0.0028699	4.83726e-05
CCNA_01739	CC1667	0.00221076	0.00249274	0.00248468	0.00239606	0.000160526
CCNA_01740	CC1668	0.000844345	0.000747639	0.00066005	0.000750678	9.21851e-05
CCNA_01741	CC1669	0.00147205	0.00138083	0.00135061	0.00140117	6.3219e-05
CCNA_01742	CC1670	0.000100966	0.000113017	0.000105787	0.00010659	6.06549e-06
CCNA_01743	CC1671	8.03175e-07	3.20071e-06	9.36145e-07	1.64668e-06	1.34747e-06
CCNA_01744	CC1672	7.18038e-06	6.22756e-06	3.74797e-06	5.71864e-06	1.7719e-06
CCNA_01745	CC1673	0.000343102	0.000316232	0.000372579	0.000343971	2.81835e-05
CCNA_01746	CC1674	0.000644695	0.000614753	0.000556226	0.000605225	4.49979e-05
CCNA_01747	CC1675	0.000543552	0.000498812	0.000529914	0.000524092	2.29312e-05
CCNA_01748	CC1676	6.8294e-05	7.60045e-05	7.32894e-05	7.25293e-05	3.91104e-06
CCNA_01749	CC1677	0.00234082	0.00198755	0.00252809	0.00228549	0.000274483
CCNA_01750	CC1678	0.000943739	0.000962353	0.000954632	0.000953575	9.35228e-06
CCNA_01751	CC1679	0.000175071	0.000163846	0.000183628	0.000174182	9.92129e-06
CCNA_01752	CC1680	6.46969e-05	7.9027e-05	5.66403e-05	6.67881e-05	1.13389e-05
CCNA_01753	CC1681	8.53863e-05	9.83788e-05	0.000128284	0.000104017	2.19977e-05
CCNA_01754	CC1682	2.60395e-05	3.90673e-05	2.28199e-05	2.93089e-05	8.60298e-06
CCNA_01755	CC1683	4.03873e-05	4.56138e-05	2.94475e-05	3.84829e-05	8.24969e-06
CCNA_01756	CC1684	2.10761e-06	3.43046e-06	3.3401e-06	2.95939e-06	7.39048e-07
CCNA_01757	CC1685	6.61873e-05	7.22435e-05	5.99878e-05	6.61396e-05	6.12799e-06
CCNA_01758	CC1686	4.4608e-05	5.5909e-05	4.54081e-05	4.86417e-05	6.30636e-06
CCNA_01759	CC1688	0.000589982	0.00061946	0.000567144	0.000592195	2.62283e-05
CCNA_01760	CC1689	0.000414088	0.000430396	0.000422604	0.000422363	8.15654e-06
CCNA_01761	CC1690	5.98114e-05	5.64837e-05	5.54534e-05	5.72495e-05	2.27771e-06
CCNA_01762	CC1691	8.59838e-05	9.2134e-05	0.000105658	9.45919e-05	1.00646e-05
CCNA_01763	CC1692	0.000676349	0.000792693	0.000739215	0.000736086	5.82351e-05
CCNA_01764	CC1693	2.18327e-05	2.65878e-05	1.83474e-05	2.2256e-05	4.13645e-06
CCNA_01765	CC1694	2.83168e-05	3.60001e-05	3.18163e-05	3.20444e-05	3.84671e-06
CCNA_01766	CC1695	0.000523785	0.0004591	0.000470453	0.000484446	3.45385e-05
CCNA_01767	CC1696	2.84157e-05	2.53281e-05	2.92278e-05	2.76572e-05	2.0575e-06
CCNA_01768	CC1697	4.14467e-05	4.70957e-05	4.5426e-05	4.46561e-05	2.90213e-06
CCNA_01769	CC1698	0.000120238	0.00012672	0.000127542	0.000124834	4.0007e-06
CCNA_01770	CC1699	0.00180016	0.00163751	0.00205413	0.0018306	0.000209971
CCNA_01771	No_ref	0	0	0	0	0
CCNA_01772	No_ref	2.34386e-06	0	5.15897e-06	2.50094e-06	2.58307e-06
CCNA_01773	CC1701	5.11444e-05	4.98486e-05	5.64182e-05	5.24704e-05	3.47975e-06
CCNA_01774	CC1702	3.50608e-05	5.24629e-05	3.61039e-05	4.12092e-05	9.75993e-06
CCNA_01775	CC1703	0.000435023	0.000433688	0.000405339	0.000424683	1.67663e-05
CCNA_01776	CC1704	0.000470213	0.000498703	0.000494911	0.000487942	1.54702e-05
CCNA_01777	CC1705	7.8156e-05	7.2674e-05	7.69571e-05	7.5929e-05	2.88198e-06
CCNA_01778	CC1706	4.53839e-05	4.66514e-05	3.66562e-05	4.28971e-05	5.44184e-06
CCNA_01779	CC1707	0.000139521	8.82923e-05	0.000123153	0.000116989	2.61648e-05
CCNA_01780	CC1708	8.61173e-05	0.000101972	8.81816e-05	9.20903e-05	8.6199e-06
CCNA_01781	CC1709	1.7096e-06	4.83732e-06	2.7968e-06	3.11458e-06	1.58789e-06
CCNA_01782	CC1710	0.000175534	0.000198281	0.000198667	0.000190827	1.32456e-05
CCNA_01783	CC1711	2.86329e-05	4.09055e-05	2.90337e-05	3.28574e-05	6.97275e-06
CCNA_01784	CC1712	5.63147e-05	5.72817e-05	8.86629e-05	6.74198e-05	1.84034e-05
CCNA_01785	CC1713	4.19536e-05	3.55567e-05	5.14072e-05	4.29725e-05	7.97421e-06
CCNA_01786	CC1715	2.23615e-05	3.36409e-05	2.15236e-05	2.5842e-05	6.76701e-06
CCNA_01787	CC1716	8.14e-07	2.86883e-06	1.07715e-06	1.58666e-06	1.11816e-06
CCNA_01788	CC1717	0	0	0	0	0
CCNA_01789	CC1718	3.45753e-05	3.79082e-05	2.87598e-05	3.37478e-05	4.62999e-06
CCNA_01790	CC1719	0.000426192	0.000456846	0.000454502	0.000445847	1.70616e-05
CCNA_01791	CC1720	0.000506993	0.000487411	0.000481186	0.000491864	1.34674e-05
CCNA_01792	CC1721	0.000583223	0.000424492	0.000516343	0.000508019	7.96922e-05
CCNA_01793	CC1722	7.58956e-06	6.62554e-06	2.75271e-06	5.65594e-06	2.56005e-06
CCNA_01794	CC1723	1.08285e-05	6.58382e-06	8.97337e-06	8.79523e-06	2.12793e-06
CCNA_01795	CC1724	0.00382923	0.00389524	0.00411377	0.00394608	0.000148927
CCNA_01797	CC1725	4.64346e-05	3.83894e-05	5.60076e-05	4.69438e-05	8.82012e-06
CCNA_01799	CC1726	0.00139619	0.00132328	0.00134657	0.00135535	3.72396e-05
CCNA_01800	CC1727	0.00183422	0.0020085	0.00186565	0.00190279	9.28867e-05
CCNA_01801	CC1728	4.05518e-05	5.07529e-05	4.87488e-05	4.66845e-05	5.40476e-06
CCNA_01802	No_ref	9.9584e-05	8.09483e-05	0.000112882	9.78048e-05	1.60411e-05
CCNA_01803	CC1729	0.00141465	0.00148612	0.00137171	0.00142416	5.77954e-05
CCNA_01804	CC1730	0.000161676	0.000148262	0.000152131	0.000154023	6.90435e-06
CCNA_01805	CC1731	0.0014709	0.00148457	0.00138413	0.00144653	5.44711e-05
CCNA_01806	CC1732	4.55441e-05	4.93512e-05	3.94331e-05	4.47761e-05	5.00349e-06
CCNA_01807	CC1733	7.72592e-05	8.42683e-05	7.84574e-05	7.9995e-05	3.749e-06
CCNA_01808	CC1734	1.7225e-05	1.11288e-05	6.92965e-06	1.17612e-05	5.17674e-06
CCNA_01809	CC1735	0.000230356	0.000209078	0.000217433	0.000218955	1.07203e-05
CCNA_01810	CC1736	1.22995e-05	1.5475e-05	1.4015e-05	1.39298e-05	1.58947e-06
CCNA_01811	CC1737	6.21968e-05	5.81702e-05	5.86631e-05	5.96767e-05	2.19634e-06
CCNA_01812	CC1738	0.000123086	0.000133004	0.000115231	0.000123774	8.90604e-06
CCNA_01813	CC1739	7.26582e-05	6.14291e-05	5.96727e-05	6.45867e-05	7.04512e-06
CCNA_01814	CC1740	7.05249e-05	5.84169e-05	5.9152e-05	6.26979e-05	6.7883e-06
CCNA_01815	CC1741	0.0001328	0.000131354	0.000134347	0.000132834	1.49701e-06
CCNA_01816	CC1742	9.05115e-05	7.79805e-05	8.147e-05	8.33206e-05	6.46723e-06
CCNA_01817	CC1743	0.000167264	0.000183317	0.000169534	0.000173372	8.68731e-06
CCNA_01818	CC1744	0.000122823	0.000159317	0.000146671	0.000142937	1.85314e-05
CCNA_01819	CC1745	0.00010165	5.91229e-05	0.000111101	9.06246e-05	2.76875e-05
CCNA_01820	CC1746	6.88382e-05	6.06684e-05	7.94731e-05	6.96599e-05	9.42924e-06
CCNA_01821	CC1747	3.72577e-05	3.89218e-05	3.2353e-05	3.61775e-05	3.41504e-06
CCNA_01822	CC1748	3.15563e-05	2.06476e-05	1.97889e-05	2.39976e-05	6.56006e-06
CCNA_01823	No_ref	0	0	0	0	0
CCNA_01824	No_ref	0	0	0	0	0
CCNA_01826	CC1750	0.0322356	0.0317144	0.0311846	0.0317115	0.000525519
CCNA_01827	CC1751	0.000141687	0.000174216	0.000127195	0.000147699	2.40799e-05
CCNA_01828	CC1752	2.28413e-05	1.85341e-05	1.9707e-05	2.03608e-05	2.22682e-06
CCNA_01829	CC1753	2.4417e-05	2.93368e-05	2.70945e-05	2.69495e-05	2.46309e-06
CCNA_01830	CC1754	0.000184048	0.000167555	0.000169779	0.000173794	8.94919e-06
CCNA_01831	CC1755	2.10522e-05	2.55851e-05	1.42485e-05	2.02953e-05	5.7061e-06
CCNA_01832	CC1756	7.88493e-05	8.56144e-05	8.6663e-05	8.37089e-05	4.24108e-06
CCNA_01833	CC1757	2.22714e-05	3.20451e-05	2.52833e-05	2.65333e-05	5.00529e-06
CCNA_01834	CC1758	8.67609e-05	8.62594e-05	8.23844e-05	8.51349e-05	2.39518e-06
CCNA_01835	CC1759	3.86394e-05	6.6902e-05	5.47143e-05	5.34186e-05	1.41757e-05
CCNA_01836	CC1760	3.88594e-05	4.52193e-05	4.23694e-05	4.21494e-05	3.18567e-06
CCNA_01837	CC1761	0	0	0	0	0
CCNA_01840	CC1763	4.14267e-05	4.43648e-05	4.01085e-05	4.19667e-05	2.17897e-06
CCNA_01841	CC1764	3.32749e-05	2.98102e-05	2.33936e-05	2.88262e-05	5.01357e-06
CCNA_01842	No_ref	4.45255e-06	4.16779e-06	5.6377e-06	4.75268e-06	7.79564e-07
CCNA_01843	CC1765	2.51238e-05	3.61095e-05	2.40702e-05	2.84345e-05	6.66758e-06
CCNA_01844	CC1766	0	0	0	0	0
CCNA_01845	CC1767	1.08928e-05	3.29614e-06	2.85607e-06	5.68168e-06	4.51835e-06
CCNA_01846	CC1768	2.54145e-05	2.57831e-05	3.33039e-05	2.81672e-05	4.45235e-06
CCNA_01847	CC1769	9.96133e-06	9.44853e-06	5.72153e-06	8.37713e-06	2.31407e-06
CCNA_01848	CC1770	3.01523e-05	2.4785e-05	2.75621e-05	2.74998e-05	2.68417e-06
CCNA_01849	CC1771	4.0303e-05	2.5547e-05	3.5505e-05	3.3785e-05	7.52686e-06
CCNA_01850	CC1772	0.000141343	0.000118525	0.000129102	0.000129656	1.1419e-05
CCNA_01851	CC1773	0.000110324	0.000101333	0.000100543	0.000104067	5.43317e-06
CCNA_01852	CC1774	2.77004e-05	3.19535e-05	3.08482e-05	3.01674e-05	2.20676e-06
CCNA_01853	CC1775	1.46128e-05	1.49843e-05	1.17676e-05	1.37882e-05	1.75973e-06
CCNA_01854	CC1776	1.61645e-06	3.01759e-06	2.13685e-06	2.25696e-06	7.08246e-07
CCNA_01855	CC1777	1.43255e-05	1.43961e-05	1.50198e-05	1.45805e-05	3.82116e-07
CCNA_01856	CC1778	1.98727e-05	1.02384e-05	8.94605e-06	1.3019e-05	5.97052e-06
CCNA_01857	CC1779	2.99621e-06	1.3935e-06	1.36691e-06	1.91887e-06	9.33098e-07
CCNA_01858	CC1780	1.29199e-05	1.38467e-05	1.4133e-05	1.36332e-05	6.34134e-07
CCNA_01859	CC1781	4.64079e-05	4.54995e-05	3.96881e-05	4.38652e-05	3.64587e-06
CCNA_01860	CC1782	1.92901e-06	1.04743e-06	0	9.92144e-07	9.6569e-07
CCNA_01861	CC1783	6.20557e-05	5.39409e-05	6.06948e-05	5.88971e-05	4.34584e-06
CCNA_01862	CC1784	2.42468e-07	0	0	8.08227e-08	1.39989e-07
CCNA_01863	CC1785	9.38626e-05	0.00011376	8.08224e-05	9.61482e-05	1.65871e-05
CCNA_01864	CC1786	3.00926e-05	2.84402e-05	3.70173e-05	3.185e-05	4.5506e-06
CCNA_01865	CC1787	2.82516e-05	2.88442e-05	2.54107e-05	2.75022e-05	1.8353e-06
CCNA_01866	CC1788	4.27641e-05	4.44486e-05	4.21283e-05	4.31137e-05	1.19899e-06
CCNA_01868	CC1790	6.0262e-06	3.78237e-06	8.81875e-07	3.56348e-06	2.57914e-06
CCNA_01869	CC1791	5.4105e-06	2.41074e-06	2.31881e-06	3.38002e-06	1.75905e-06
CCNA_01870	CC1792	2.26539e-05	1.76503e-05	2.66451e-05	2.23164e-05	4.5069e-06
CCNA_01873	CC1795	0	0	0	0	0
CCNA_01874	CC1796	0	0	0	0	0
CCNA_01875	CC1798	3.17229e-06	4.73123e-06	4.21977e-06	4.0411e-06	7.94681e-07
CCNA_01876	CC1799	1.63783e-06	0	0	5.45942e-07	9.45599e-07
CCNA_01877	CC1800	1.70777e-05	9.17339e-06	8.92435e-06	1.17251e-05	4.63711e-06
CCNA_01878	CC1801	0	1.74571e-06	1.90004e-06	1.21525e-06	1.05526e-06
CCNA_01879	CC1802	0	0	0	0	0
CCNA_01880	CC1803	0	0	0	0	0
CCNA_01881	CC1804	0	0	0	0	0
CCNA_01882	CC1805	0	0	0	0	0
CCNA_01883	CC1806	2.71667e-06	1.34669e-06	1.22833e-06	1.7639e-06	8.27248e-07
CCNA_01884	CC1807	4.16046e-06	5.75469e-06	3.61569e-06	4.51028e-06	1.11158e-06
CCNA_01885	CC1808	8.22054e-06	1.54222e-05	7.35767e-06	1.03335e-05	4.42802e-06
CCNA_01886	CC1809	4.07787e-06	0	0	1.35929e-06	2.35436e-06
CCNA_01888	CC1811	1.31441e-05	1.49849e-05	7.35364e-06	1.18276e-05	3.98235e-06
CCNA_01889	CC1812	2.50741e-06	1.07735e-06	0	1.19492e-06	1.25783e-06
CCNA_01890	CC1813	3.5219e-06	0	0	1.17397e-06	2.03337e-06
CCNA_01891	CC1814	1.65687e-06	4.54951e-06	2.55405e-06	2.92014e-06	1.48066e-06
CCNA_01892	CC1816	0	0	0	0	0
CCNA_01893	CC1817	8.95267e-07	1.90441e-06	0	9.33226e-07	9.52773e-07
CCNA_01894	CC1818	0	0	0	0	0
CCNA_01895	CC1819	0	0	0	0	0
CCNA_01896	CC1820	3.15882e-06	3.19216e-06	0	2.11699e-06	1.83344e-06
CCNA_01897	CC1821	1.92885e-05	2.78407e-05	2.2827e-05	2.33188e-05	4.29723e-06
CCNA_01898	CC1822	6.07521e-05	6.67212e-05	6.90658e-05	6.55131e-05	4.2865e-06
CCNA_01899	CC1823	4.16348e-05	4.21029e-05	4.23703e-05	4.2036e-05	3.72293e-07
CCNA_01900	CC1824	4.4163e-05	4.48893e-05	3.26287e-05	4.05603e-05	6.87863e-06
CCNA_01901	CC1825	8.57425e-05	7.95415e-05	6.65094e-05	7.72645e-05	9.81668e-06
CCNA_01902	CC1826	1.3825e-05	7.73655e-06	1.23642e-05	1.13086e-05	3.17853e-06
CCNA_01903	CC1827	1.36821e-06	0	0	4.56071e-07	7.89938e-07
CCNA_01904	CC1828	1.18144e-06	1.39355e-06	0	8.58328e-07	7.50861e-07
CCNA_01905	CC1829	8.63517e-06	7.8025e-06	0	5.47922e-06	4.76338e-06
CCNA_01906	CC1830	4.71802e-06	7.49441e-06	2.54942e-06	4.92062e-06	2.47871e-06
CCNA_01907	CC1831	0	0	0	0	0
CCNA_01908	CC1832	1.58706e-06	0	0	5.29021e-07	9.16292e-07
CCNA_01909	CC1833	7.18398e-06	4.53077e-06	5.48967e-06	5.73481e-06	1.34348e-06
CCNA_01910	No_ref	3.06132e-06	2.86873e-06	7.34896e-07	2.22165e-06	1.29116e-06
CCNA_01911	CC1834	1.51301e-05	9.84016e-06	2.00165e-05	1.49956e-05	5.08952e-06
CCNA_01912	CC1835	1.5092e-05	2.14297e-05	1.55898e-05	1.73705e-05	3.52419e-06
CCNA_01913	CC1836	2.82831e-05	2.59549e-05	3.11526e-05	2.84635e-05	2.60352e-06
CCNA_01914	CC1837	7.60794e-05	8.33628e-05	7.29024e-05	7.74482e-05	5.36286e-06
CCNA_01915	CC1838	4.55251e-05	4.37647e-05	4.3287e-05	4.41923e-05	1.17867e-06
CCNA_01916	CC1840	1.61599e-05	1.5177e-05	1.57617e-05	1.56995e-05	4.94382e-07
CCNA_01917	CC1841	5.26182e-05	6.08432e-05	5.26862e-05	5.53825e-05	4.72923e-06
CCNA_01918	CC1842	0.000143942	0.000160742	0.00014414	0.000149608	9.6428e-06
CCNA_01919	CC1843	5.85342e-05	5.62122e-05	4.82127e-05	5.43197e-05	5.41473e-06
CCNA_01920	CC1844	0.000216849	0.000225283	0.000185846	0.000209326	2.07672e-05
CCNA_01921	CC1845	2.79541e-05	2.9802e-05	3.0816e-05	2.9524e-05	1.45106e-06
CCNA_01922	CC1846	5.25274e-06	7.81638e-06	5.49268e-06	6.18727e-06	1.41595e-06
CCNA_01923	CC1847	0.000372215	0.000394362	0.000372049	0.000379542	1.28345e-05
CCNA_01924	CC1848	1.74877e-05	1.7047e-05	1.92274e-05	1.79207e-05	1.15289e-06
CCNA_01925	CC1849	0.000102142	9.82127e-05	9.33698e-05	9.79082e-05	4.3941e-06
CCNA_01926	CC1850	0.000630962	0.000636762	0.000654752	0.000640825	1.2405e-05
CCNA_01927	CC1851	3.24217e-05	1.94245e-05	2.41548e-05	2.53337e-05	6.5783e-06
CCNA_01928	CC1852	1.65321e-05	1.3429e-05	9.91501e-06	1.3292e-05	3.31065e-06
CCNA_01929	CC1853	3.72201e-05	3.68578e-05	3.89036e-05	3.76605e-05	1.09172e-06
CCNA_01930	CC1854	3.3391e-05	4.20259e-05	3.60394e-05	3.71521e-05	4.42368e-06
CCNA_01931	CC1855	5.39001e-06	3.9086e-06	7.08106e-06	5.45989e-06	1.58738e-06
CCNA_01932	CC1856	2.25684e-05	1.96717e-05	1.7255e-05	1.98317e-05	2.66034e-06
CCNA_01933	CC1857	9.1755e-06	1.21017e-05	5.24863e-06	8.84194e-06	3.43868e-06
CCNA_01934	CC1858	4.20522e-05	5.05129e-05	4.68419e-05	4.6469e-05	4.24266e-06
CCNA_01935	CC1859	8.74067e-05	8.97765e-05	0.000110685	9.59561e-05	1.28106e-05
CCNA_01936	CC1860	0.000131489	0.000113671	0.000106041	0.000117067	1.30596e-05
CCNA_01937	CC1861	0.000113441	0.00013681	0.000124309	0.000124853	1.16938e-05
CCNA_01938	CC1862	0.000179963	0.0001838	0.000173834	0.000179199	5.02674e-06
CCNA_01939	CC1863	3.088e-05	2.95267e-05	2.16887e-05	2.73652e-05	4.9623e-06
CCNA_01940	CC1864	0.000196636	0.000155969	0.00018273	0.000178445	2.0669e-05
CCNA_01941	CC1865	8.16714e-05	0.000105012	7.45451e-05	8.70763e-05	1.59366e-05
CCNA_01942	CC1866	0.000110166	0.000141149	0.000103978	0.000118431	1.99164e-05
CCNA_01943	CC1867	0.000378291	0.000376041	0.000319183	0.000357839	3.34954e-05
CCNA_01944	CC1868	2.15311e-05	2.51928e-05	2.40371e-05	2.3587e-05	1.87189e-06
CCNA_01945	CC1869	4.43332e-05	5.17632e-05	5.07206e-05	4.8939e-05	4.02266e-06
CCNA_01946	CC1870	0.000374138	0.000371579	0.000348027	0.000364582	1.43935e-05
CCNA_01947	CC1871	0.000100292	0.000100714	0.0001076	0.000102869	4.1029e-06
CCNA_01948	CC1872	0.000194105	0.000206362	0.00019548	0.000198649	6.71493e-06
CCNA_01949	CC1873	0.000193954	0.000219735	0.000221853	0.000211847	1.55323e-05
CCNA_01950	CC1874	0.000289832	0.000262888	0.000255837	0.000269519	1.79418e-05
CCNA_01951	CC1875	0.000185166	0.00015642	0.000160944	0.00016751	1.5457e-05
CCNA_01952	CC1876	0.000202572	0.000209383	0.000190644	0.000200866	9.48473e-06
CCNA_01954	CC1877	0.00121241	0.00128306	0.00127558	0.00125702	3.88103e-05
CCNA_01955	CC1878	0.000113847	0.000121036	0.000123009	0.000119297	4.82207e-06
CCNA_01956	CC1879	0.00014103	0.000157143	0.000181102	0.000159758	2.01632e-05
CCNA_01957	CC1880	0.000183736	0.000197719	0.000240662	0.000207372	2.96656e-05
CCNA_01958	CC1881	0.000130204	0.000120481	0.000128198	0.000126294	5.13346e-06
CCNA_01959	CC1882	0.000109352	0.000120057	0.000137466	0.000122292	1.41897e-05
CCNA_01960	CC1883	0.000439948	0.000457596	0.000508431	0.000468658	3.55563e-05
CCNA_01961	CC1884	0.000682308	0.000662445	0.000702191	0.000682315	1.98729e-05
CCNA_01962	CC1885	1.30104e-05	1.40286e-05	5.39301e-06	1.08106e-05	4.71935e-06
CCNA_01963	CC1886	5.56292e-05	6.84273e-05	4.16636e-05	5.524e-05	1.33861e-05
CCNA_01964	CC1887	0.00057782	0.000521908	0.000599846	0.000566525	4.01779e-05
CCNA_01966	CC1889	0.000327369	0.000385619	0.000311048	0.000341346	3.92009e-05
CCNA_01967	CC1890	4.79472e-05	3.47975e-05	3.74748e-05	4.00732e-05	6.94926e-06
CCNA_01968	CC1891	7.20821e-05	7.482e-05	5.46082e-05	6.71701e-05	1.09647e-05
CCNA_01969	CC1892	0.00094986	0.000874799	0.000818559	0.000881073	6.5875e-05
CCNA_01970	CC1893	9.1873e-05	7.56222e-05	5.89713e-05	7.54888e-05	1.64513e-05
CCNA_01971	CC1894	0.00109886	0.00110835	0.0010198	0.00107567	4.86194e-05
CCNA_01972	CC1895	0.000291127	0.000315544	0.000290023	0.000298898	1.44267e-05
CCNA_01973	CC1896	1.09103e-05	1.1247e-05	1.15434e-05	1.12336e-05	3.16765e-07
CCNA_01974	CC1897	0.000202812	0.000170572	0.000188299	0.000187228	1.61464e-05
CCNA_01975	CC1898	8.47722e-05	8.56462e-05	7.10716e-05	8.04966e-05	8.17403e-06
CCNA_01976	CC1899	0.000120332	0.000138861	0.000125812	0.000128335	9.51898e-06
CCNA_01977	CC1900	5.48557e-05	5.30327e-05	6.424e-05	5.73761e-05	6.01376e-06
CCNA_01978	CC1901	5.39879e-05	5.11974e-05	5.44596e-05	5.3215e-05	1.76313e-06
CCNA_01979	CC1902	0.000249113	0.000284468	0.000272202	0.000268594	1.79516e-05
CCNA_01980	CC1903	6.28658e-05	6.14352e-05	5.99733e-05	6.14247e-05	1.44627e-06
CCNA_01981	CC1904	1.52519e-05	1.79991e-05	1.57466e-05	1.63325e-05	1.4643e-06
CCNA_01982	CC1905	0.00029689	0.000287942	0.000257999	0.000280944	2.0368e-05
CCNA_01983	CC1906	0.00211396	0.00185221	0.00204019	0.00200212	0.000134961
CCNA_01984	CC1907	4.44525e-07	1.56283e-06	3.13696e-06	1.71477e-06	1.35263e-06
CCNA_01985	CC1908	8.78734e-06	8.92353e-06	9.50181e-06	9.07089e-06	3.79346e-07
CCNA_01986	CC1909	4.83863e-05	4.21421e-05	4.58045e-05	4.54443e-05	3.13765e-06
CCNA_01987	CC1910	6.51789e-05	8.81863e-05	5.07266e-05	6.80306e-05	1.8892e-05
CCNA_01988	CC1911	0.000143677	0.000142732	0.000126912	0.000137774	9.41858e-06
CCNA_01989	CC1912	0.000123503	0.000126647	0.000132423	0.000127524	4.52435e-06
CCNA_01990	CC1913	8.03693e-05	7.43512e-05	8.44536e-05	7.97247e-05	5.08196e-06
CCNA_01991	CC1914	0.00183235	0.00170105	0.0016874	0.00174027	8.00388e-05
CCNA_01992	CC1915	0.00149864	0.00139413	0.00152468	0.00147248	6.90957e-05
CCNA_01993	CC1916	0.000355143	0.000397374	0.000342085	0.000364867	2.88985e-05
CCNA_01994	CC1917	7.97548e-05	9.36971e-05	8.85622e-05	8.7338e-05	7.05132e-06
CCNA_01995	CC1918	6.76328e-05	4.56495e-05	6.72925e-05	6.01916e-05	1.2595e-05
CCNA_01996	CC1919	0.000105562	0.00015424	0.000149295	0.000136366	2.6791e-05
CCNA_01997	CC1920	0.000560695	0.000537775	0.000621652	0.000573374	4.33523e-05
CCNA_01998	CC1921	0.000254378	0.000274334	0.000333312	0.000287341	4.1043e-05
CCNA_01999	CC1922	0.00397022	0.00418051	0.00392257	0.00402443	0.000137249
CCNA_02000	CC1923	0.00323381	0.00353746	0.00349165	0.00342097	0.000163697
CCNA_02001	CC1924	1.42046e-05	1.01953e-05	9.04023e-06	1.11467e-05	2.71044e-06
CCNA_02002	CC1925	8.75116e-06	7.3954e-06	6.76495e-06	7.63717e-06	1.01493e-06
CCNA_02003	CC1926	0.00014964	0.000170405	0.000169484	0.000163177	1.17317e-05
CCNA_02004	CC1927	4.26091e-05	4.46774e-05	5.89516e-05	4.8746e-05	8.89858e-06
CCNA_02005	CC1928	5.09701e-05	4.9433e-05	4.60249e-05	4.88093e-05	2.53092e-06
CCNA_02006	CC1929	7.22193e-05	7.77297e-05	5.6536e-05	6.88283e-05	1.09962e-05
CCNA_02007	CC1930	0.000134136	0.000124525	0.00012115	0.000126604	6.73796e-06
CCNA_02008	CC1931	0.000747635	0.000787042	0.00076876	0.000767813	1.97209e-05
CCNA_02009	No_ref	2.14438e-06	2.45866e-06	1.45509e-06	2.01938e-06	5.1333e-07
CCNA_02010	CC1932	6.59366e-05	8.47944e-05	6.18994e-05	7.08768e-05	1.22209e-05
CCNA_02011	CC1933	0.00019997	0.000185883	0.000211092	0.000198982	1.26336e-05
CCNA_02012	CC1934	0.000304247	0.000317084	0.000288235	0.000303189	1.44533e-05
CCNA_02013	CC1935	9.5368e-05	8.69514e-05	9.14508e-05	9.12567e-05	4.21165e-06
CCNA_02014	CC1936	4.13341e-05	4.02984e-05	3.53069e-05	3.89798e-05	3.2227e-06
CCNA_02015	CC1937	0.000610038	0.000599977	0.000528742	0.000579586	4.43179e-05
CCNA_02016	CC1938	0.000709345	0.000631555	0.000671751	0.000670884	3.89023e-05
CCNA_02017	CC1939	0.000967829	0.00079043	0.000817203	0.000858487	9.5634e-05
CCNA_02018	CC1940	9.53516e-05	7.67143e-05	0.000116524	9.61967e-05	1.99185e-05
CCNA_02019	CC1941	0.000395778	0.000332834	0.000422633	0.000383748	4.60924e-05
CCNA_02020	CC1942	0.00057917	0.000473179	0.00049222	0.000514856	5.65052e-05
CCNA_02021	CC1943	1.022e-05	1.80747e-05	1.28968e-05	1.37305e-05	3.99316e-06
CCNA_02022	CC1945	0.000450314	0.000458694	0.000432692	0.000447233	1.32721e-05
CCNA_02023	CC1946	0.00130935	0.00131424	0.00118363	0.00126908	7.40361e-05
CCNA_02024	CC1947	0.000961653	0.000959268	0.000988508	0.00096981	1.62371e-05
CCNA_02025	CC1948	2.87921e-05	1.58339e-05	2.17385e-05	2.21215e-05	6.48759e-06
CCNA_02026	CC1949	2.542e-05	2.5178e-05	2.43393e-05	2.49791e-05	5.67131e-07
CCNA_02027	CC1950	0.000472165	0.000421023	0.000393384	0.000428857	3.99704e-05
CCNA_02028	CC1951	7.87774e-05	7.87503e-05	7.55022e-05	7.76767e-05	1.88315e-06
CCNA_02029	CC1952	0.000709862	0.000685357	0.000734249	0.000709823	2.44463e-05
CCNA_02030	CC1953	0.000128779	0.00013332	0.000169123	0.000143741	2.20985e-05
CCNA_02031	CC1954	0.000322419	0.000282027	0.000329489	0.000311312	2.56068e-05
CCNA_02032	CC1955	0.000456574	0.000471186	0.000443765	0.000457175	1.37205e-05
CCNA_02033	CC1956	0.000250522	0.000238932	0.000249148	0.0002462	6.33211e-06
CCNA_02034	CC1957	1.31944e-05	1.3428e-05	1.41449e-05	1.35891e-05	4.95283e-07
CCNA_02035	CC1958	3.09507e-05	3.9315e-05	3.85094e-05	3.62584e-05	4.61415e-06
CCNA_02036	CC1959	0.000249065	0.000242248	0.000202931	0.000231415	2.49022e-05
CCNA_02037	CC1960	0.00134055	0.00133819	0.00151983	0.00139952	0.000104197
CCNA_02039	CC1961	0.00103423	0.000992128	0.00106243	0.0010296	3.53779e-05
CCNA_02040	CC1962	7.42452e-05	6.90236e-05	6.47433e-05	6.93374e-05	4.75876e-06
CCNA_02041	CC1963	0.00132388	0.00139259	0.00158432	0.0014336	0.000134973
CCNA_02042	CC1964	0.00302072	0.00269976	0.0025993	0.00277326	0.000220117
CCNA_02043	CC1965	1.99098e-05	4.15665e-05	2.09941e-05	2.74901e-05	1.22025e-05
CCNA_02044	CC1966	5.89153e-06	3.68082e-06	1.45014e-06	3.67416e-06	2.2207e-06
CCNA_02045	CC1967	1.55121e-05	1.62225e-05	1.18171e-05	1.45172e-05	2.36517e-06
CCNA_02046	CC1968	0.0003004	0.000336798	0.000303991	0.00031373	2.00583e-05
CCNA_02047	CC1969	0.00544476	0.00456193	0.00528468	0.00509712	0.00047035
CCNA_02048	CC1970	0.00160011	0.00142343	0.00147444	0.00149933	9.09294e-05
CCNA_02049	CC1971	2.15736e-05	2.09684e-05	1.91229e-05	2.0555e-05	1.2766e-06
CCNA_02050	CC1972	0.000222384	0.000227428	0.000241765	0.000230525	1.00551e-05
CCNA_02051	CC1973	0.000152553	0.000178971	0.000144499	0.000158675	1.8033e-05
CCNA_02052	CC1974	0.000279769	0.00026704	0.00028994	0.000278917	1.14735e-05
CCNA_02053	No_ref	0	0	0	0	0
CCNA_02054	CC1975	0.000490748	0.000479355	0.000450001	0.000473368	2.10229e-05
CCNA_02055	CC1976	5.52379e-06	4.56043e-06	6.59202e-06	5.55875e-06	1.01625e-06
CCNA_02056	CC1977	3.86974e-05	4.94748e-05	4.57812e-05	4.46512e-05	5.47685e-06
CCNA_02057	CC1978	8.70424e-06	5.52884e-06	6.52249e-06	6.91852e-06	1.62432e-06
CCNA_02058	CC1979	8.18007e-06	1.15392e-05	1.05031e-05	1.00741e-05	1.72018e-06
CCNA_02059	CC1980	9.99944e-05	0.000131395	0.00010721	0.000112867	1.64469e-05
CCNA_02060	CC1981	1.81157e-05	2.19701e-05	1.96213e-05	1.99024e-05	1.94252e-06
CCNA_02061	CC1982	0.000138358	0.000130122	0.000142906	0.000137129	6.48036e-06
CCNA_02062	CC1983	0.000100773	0.000123984	8.8618e-05	0.000104458	1.79685e-05
CCNA_02063	CC1984	0.000564111	0.000494295	0.000619586	0.000559331	6.27818e-05
CCNA_02064	CC1985	0.000154181	0.000173468	0.00015535	0.000161	1.08135e-05
CCNA_02065	CC1986	0.000201156	0.000182909	0.00020106	0.000195042	1.0507e-05
[truncated: 1,887 more rows]

## Sheet: PYE Fractional Synthesis
Fraction of total protein synthesis in PYE media
CCNA tag	CC tag	PYE Fraction*		*Schrader JM et al., PLoS Genetics (2014)
CCNA_00001	CC0001	8.73553e-05
CCNA_00002	CC0002	3.65945e-05
CCNA_00003	CC0003	6.89161e-05
CCNA_00004	CC0004	4.02564e-05
CCNA_00005	CC0005	0.000155289
CCNA_00006	CC0006	0.000335162
CCNA_00007	CC0007	0.00186001
CCNA_00008	CC0008	0.00214759
CCNA_00009	CC0009	2.74853e-06
CCNA_00010	CC0010	0.00399916
CCNA_00011	CC0011	0.000229478
CCNA_00012	CC0012	0.000165305
CCNA_00013	CC0013	0.000181922
CCNA_00014	CC0014	3.22194e-05
CCNA_00015	CC0015	5.18809e-05
CCNA_00016	CC0016	6.63962e-06
CCNA_00017	CC0017	2.55688e-06
CCNA_00018	CC0018	2.65807e-05
CCNA_00019	CC0019	4.10317e-06
CCNA_00020	CC0020	1.9407e-05
CCNA_00021	CC0021	0.000101141
CCNA_00022	CC0022	5.53782e-05
CCNA_00023	CC0023	5.44496e-05
CCNA_00024	CC0024	5.26032e-05
CCNA_00025	CC0025	0.000103225
CCNA_00026	CC0026	1.47885e-05
CCNA_00027	CC0027	5.76772e-06
CCNA_00028	CC0028	4.6126e-05
CCNA_00029	CC0029	9.45592e-06
CCNA_00030	CC0030	3.36291e-05
CCNA_00031	CC0031	1.22634e-05
CCNA_00032	CC0032	1.85319e-05
CCNA_00033	CC0034	0.0051075
CCNA_00034	CC0035	0.00174725
CCNA_00035	CC0036	0.000133812
CCNA_00036	CC0037	0.000145523
CCNA_00037	CC0038	2.07494e-05
CCNA_00038	CC0039	1.81876e-05
CCNA_00039	CC0040	5.94656e-05
CCNA_00040	CC0041	5.78795e-05
CCNA_00041	CC0042	0.00301158
CCNA_00042	CC0043	4.18379e-05
CCNA_00043	CC0044	0.00206457
CCNA_00044	CC0045	0.000206112
CCNA_00045	CC0047	0.00115689
CCNA_00046	CC0048	2.14841e-05
CCNA_00047	CC0049	0.00011976
CCNA_00048	CC0050	0.00217991
CCNA_00049	CC0051	6.74719e-06
CCNA_00050	CC0052	2.58752e-05
CCNA_00051	CC0053	6.29566e-05
CCNA_00052	CC0054	7.93257e-05
CCNA_00053	CC0055	8.7645e-05
CCNA_00054	CC0056	0.000202859
CCNA_00055	CC0057	0.000400508
CCNA_00056	CC0058	1.33955e-05
CCNA_00057	CC0059	4.26302e-05
CCNA_00058	CC0060	6.98113e-05
CCNA_00059	CC0061	0.000270398
CCNA_00060	CC0062	0.00028969
CCNA_00061	CC0063	6.81765e-06
CCNA_00062	CC0064	0.000356329
CCNA_00063	CC0065	7.69901e-05
CCNA_00064	CC0066	0
CCNA_00065	CC0067	0.00019075
CCNA_00066	CC0068	8.99719e-06
CCNA_00067	CC0069	0.000109076
CCNA_00068	CC0070	0.000120765
CCNA_00069	CC0071	7.00408e-05
CCNA_00070	CC0072	0.000111532
CCNA_00071	CC0073	8.34096e-06
CCNA_00072	CC0074	8.98699e-05
CCNA_00073	CC0075	0.0001156
CCNA_00074	CC0076	0.000563111
CCNA_00075	CC0077	0.000351352
CCNA_00076	CC0078	1.55573e-05
CCNA_00077	CC0079	4.09559e-05
CCNA_00078	CC0080	0.00034558
CCNA_00079	CC0081	4.41252e-05
CCNA_00080	CC0082	2.14727e-05
CCNA_00081	CC0083	0.000130806
CCNA_00082	CC0084	0.000646916
CCNA_00083	CC0085	0.000190977
CCNA_00084	CC0086	0.000163644
CCNA_00085	CC0087	3.13124e-05
CCNA_00086	CC0088	0.0026468
CCNA_00087	CC0089	5.14491e-05
CCNA_00088	CC0090	0.000213238
CCNA_00089	CC0091	0.000168411
CCNA_00090	CC0092	2.64956e-05
CCNA_00091	CC0093	9.44442e-06
CCNA_00092	CC0094	4.29301e-05
CCNA_00093	No_ref	3.28333e-05
CCNA_00094	CC0095	0.000180315
CCNA_00095	CC0096	6.60217e-05
CCNA_00096	CC0097	7.96475e-05
CCNA_00097	CC0098	0
CCNA_00098	CC0099	4.23711e-06
CCNA_00099	CC0100	3.17556e-05
CCNA_00100	CC0101	0.000175942
CCNA_00101	CC0102	9.85609e-05
CCNA_00102	CC0103	1.1154e-05
CCNA_00103	CC0104	6.10056e-05
CCNA_00104	CC0105	7.2617e-05
CCNA_00105	CC0106	4.42359e-05
CCNA_00106	CC0107	0.000100443
CCNA_00107	CC0108	2.89858e-05
CCNA_00108	CC0109	3.0034e-05
CCNA_00109	CC0110	0.000260491
CCNA_00110	CC0111	2.05586e-05
CCNA_00111	CC0112	0.000110061
CCNA_00112	CC0113	1.47984e-05
CCNA_00113	CC0114	1.30886e-05
CCNA_00114	CC0115	3.53475e-06
CCNA_00115	CC0116	0.000493102
CCNA_00116	CC0117	0.000343371
CCNA_00117	CC0118	0.000255674
CCNA_00118	CC0119	3.06088e-05
CCNA_00119	CC0120	3.00173e-05
CCNA_00120	CC0121	5.9072e-06
CCNA_00121	CC0122	2.20677e-05
CCNA_00122	CC0123	2.60644e-05
CCNA_00123	CC0124	0.000319411
CCNA_00124	CC0125	0.000296111
CCNA_00125	CC0126	2.63216e-05
CCNA_00126	CC0127	4.86926e-05
CCNA_00127	CC0128	6.25364e-06
CCNA_00128	CC0129	0.00101817
CCNA_00129	CC0130	1.8976e-05
CCNA_00130	CC0131	0.000408806
CCNA_00131	CC0132	1.90289e-05
CCNA_00132	CC0133	8.61701e-05
CCNA_00133	CC0134	0.00018518
CCNA_00134	CC0135	5.78109e-05
CCNA_00135	CC0136	4.65818e-05
CCNA_00136	CC0137	6.79019e-05
CCNA_00137	CC0138	7.79195e-05
CCNA_00138	CC0139	6.52076e-06
CCNA_00139	CC0140	6.74913e-06
CCNA_00140	CC0141	0.000183813
CCNA_00141	CC0142	1.91521e-05
CCNA_00142	CC0143	1.45844e-05
CCNA_00143	CC0144	7.99232e-05
CCNA_00144	CC0145	1.36879e-05
CCNA_00145	CC0146	0.000137645
CCNA_00146	CC0147	0.000137678
CCNA_00147	CC0148	2.81194e-05
CCNA_00148	CC0149	3.9711e-05
CCNA_00149	CC0150	1.3092e-05
CCNA_00150	CC0151	5.85955e-05
CCNA_00151	CC0152	0.000360051
CCNA_00152	CC0153	3.28059e-05
CCNA_00153	CC0154	0.000362792
CCNA_00154	CC0155	0
CCNA_00155	CC0156	0.000746136
CCNA_00156	CC0157	2.35589e-06
CCNA_00157	CC0158	0.000140647
CCNA_00158	CC0159	2.58642e-05
CCNA_00159	CC0160	0.0010269
CCNA_00160	CC0161	2.03616e-06
CCNA_00161	CC0162	0.00531963
CCNA_00162	CC0163	0.0046507
CCNA_00163	CC0164	0.00122641
CCNA_00164	CC0165	0.000258016
CCNA_00165	CC0166	2.20265e-05
CCNA_00166	CC0167	0.000220385
CCNA_00167	CC0168	0.000259835
CCNA_00168	CC0169	0.000856043
CCNA_00169	CC0170	3.0736e-05
CCNA_00170	CC0171	5.72144e-06
CCNA_00171	CC0172	4.67218e-06
CCNA_00172	CC0173	3.46455e-05
CCNA_00173	CC0174	1.60932e-05
CCNA_00174	CC0175	2.55264e-06
CCNA_00175	CC0176	3.01631e-05
CCNA_00176	CC0177	6.74393e-06
CCNA_00177	CC0178	1.68278e-06
CCNA_00178	CC0179	1.70361e-06
CCNA_00179	CC0180	3.76942e-06
CCNA_00180	CC0181	1.85407e-05
CCNA_00181	CC0182	1.15367e-05
CCNA_00182	CC0183	7.26536e-06
CCNA_00183	CC0184	4.95176e-06
CCNA_00184	No_ref	0
CCNA_00185	CC0185	0
CCNA_00186	CC0186	2.9441e-05
CCNA_00187	CC0187	2.76836e-05
CCNA_00188	CC0188	0.000141929
CCNA_00189	CC0189	0.000232708
CCNA_00190	CC0190	2.82329e-05
CCNA_00191	CC0191	3.83433e-06
CCNA_00192	CC0192	3.98025e-05
CCNA_00193	CC0193	0.000110246
CCNA_00194	CC0194	1.1097e-05
CCNA_00195	CC0195	3.30979e-05
CCNA_00196	CC0196	9.43311e-05
CCNA_00197	CC0197	0.00264545
CCNA_00198	CC0198	8.66849e-05
CCNA_00199	CC0199	0.000130231
CCNA_00200	CC0200	0.000928803
CCNA_00201	CC0201	0.000145854
CCNA_00202	CC0202	5.08268e-05
CCNA_00203	CC0203	1.79146e-05
CCNA_00204	CC0204	2.84937e-05
CCNA_00205	CC0205	3.91069e-05
CCNA_00206	CC0206	0.000415069
CCNA_00207	CC0207	0.000283319
CCNA_00208	CC0208	0
CCNA_00209	CC0209	5.65292e-05
CCNA_00210	CC0210	0.00789789
CCNA_00211	CC0211	0.000419997
CCNA_00212	CC0212	0.000304381
CCNA_00213	CC0213	1.446e-05
CCNA_00214	CC0214	0.000227933
CCNA_00215	CC0215	0.00276343
CCNA_00216	CC0216	3.06223e-05
CCNA_00217	CC0217	0.000210092
CCNA_00218	CC0218	0.000118604
CCNA_00220	CC0220	4.77446e-05
CCNA_00221	CC0221	4.6219e-05
CCNA_00222	CC0222	0.000246388
CCNA_00223	CC0223	1.34344e-05
CCNA_00224	CC0224	9.79682e-05
CCNA_00225	CC0225	2.46525e-05
CCNA_00226	CC0226	1.06242e-05
CCNA_00227	CC0227	3.11502e-05
CCNA_00228	CC0228	0.000110688
CCNA_00229	CC0229	7.10757e-06
CCNA_00230	CC0230	0.000207219
CCNA_00231	CC0231	1.25207e-05
CCNA_00232	CC0232	4.12157e-05
CCNA_00233	CC0233	0.000137443
CCNA_00234	CC0234	4.90828e-05
CCNA_00235	CC0235	7.29203e-07
CCNA_00236	CC0236	0.000106422
CCNA_00237	CC0237	0.000303555
CCNA_00238	CC0238	3.50799e-05
CCNA_00239	CC0239	1.11847e-05
CCNA_00240	CC0240	0.000209366
CCNA_00241	CC0241	3.88981e-05
CCNA_00243	CC0243	7.27637e-05
CCNA_00244	CC0244	4.31271e-06
CCNA_00245	CC0245	3.93976e-05
CCNA_00246	CC0246	2.89506e-05
CCNA_00247	CC0247	4.38621e-05
CCNA_00248	CC0248	2.41756e-05
CCNA_00249	CC0249	5.54182e-05
CCNA_00250	CC0250	0.000232737
CCNA_00251	CC0251	2.64765e-05
CCNA_00252	CC0252	0.000211377
CCNA_00253	CC0253	0.000587718
CCNA_00254	CC0254	1.39627e-05
CCNA_00255	CC0255	0.000146581
CCNA_00256	CC0256	8.2515e-05
CCNA_00257	CC0257	0.00354988
CCNA_00259	CC0258	1.61325e-05
CCNA_00260	CC0259	2.37325e-05
CCNA_00261	CC0260	0.000602608
CCNA_00262	CC0261	9.75586e-05
CCNA_00263	CC0262	7.16019e-05
CCNA_00264	CC0263	0.000616206
CCNA_00265	CC0264	0.000793883
CCNA_00266	CC0265	6.80249e-06
CCNA_00267	CC0266	0.000224516
CCNA_00268	CC0267	0.000174251
CCNA_00269	CC0268	0.000483477
CCNA_00270	CC0269	2.07839e-05
CCNA_00271	CC0270	6.88211e-05
CCNA_00272	CC0271	6.43751e-05
CCNA_00273	CC0272	0.000301569
CCNA_00274	No_ref	4.18873e-06
CCNA_00275	CC0273	0
CCNA_00276	CC0274	7.01718e-06
CCNA_00277	CC0275	0.000155554
CCNA_00278	CC0276	1.89322e-05
CCNA_00279	CC0277	0
CCNA_00280	CC0278	3.11343e-05
CCNA_00281	CC0279	0.000100922
CCNA_00282	CC0280	4.02724e-05
CCNA_00283	CC0281	0.000658949
CCNA_00284	CC0282	5.79004e-05
CCNA_00285	CC0283	0.000394045
CCNA_00286	CC0284	1.26106e-05
CCNA_00287	CC0285	4.72183e-05
CCNA_00288	CC0286	8.4597e-05
CCNA_00289	CC0287	9.32369e-06
CCNA_00290	CC0288	0.00137502
CCNA_00291	CC0289	9.993e-05
CCNA_00292	CC0290	9.29324e-05
CCNA_00293	CC0291	8.86187e-05
CCNA_00294	CC0292	0.000147936
CCNA_00295	CC0293	0.000107295
CCNA_00296	CC0294	9.08529e-05
CCNA_00297	CC0295	8.20393e-06
CCNA_00298	CC0296	0
CCNA_00299	CC0297	0.000295453
CCNA_00300	CC0298	2.18989e-05
CCNA_00301	CC0299	1.58786e-05
CCNA_00302	CC0300	0.000196834
CCNA_00303	CC0301	3.42748e-05
CCNA_00304	CC0302	2.72332e-05
CCNA_00305	CC0303	6.12951e-05
CCNA_00306	CC0304	2.65889e-05
CCNA_00307	CC0305	3.66204e-05
CCNA_00308	CC0306	4.9794e-05
CCNA_00309	CC0307	0.000271584
CCNA_00310	CC0308	2.04607e-05
CCNA_00311	CC0309	0.000241719
CCNA_00312	CC0310	9.67799e-05
CCNA_00313	CC0311	0.000303047
CCNA_00314	CC0312	1.15013e-05
CCNA_00315	CC0313	0.000196614
CCNA_00316	CC0314	5.59978e-05
CCNA_00317	CC0315	0.000204929
CCNA_00318	CC0316	0.00015256
CCNA_00319	CC0317	0.000104813
CCNA_00320	CC0318	0.00235307
CCNA_00321	CC0319	0.00482468
CCNA_00322	CC0320	2.53065e-05
CCNA_00323	CC0321	0.000379346
CCNA_00324	CC0322	0.00149468
CCNA_00326	CC0323	0.000192759
CCNA_00327	CC0324	5.17332e-05
CCNA_00328	CC0325	3.57601e-05
CCNA_00329	CC0326	1.97735e-05
CCNA_00330	CC0327	7.14366e-06
CCNA_00331	CC0328	5.72398e-06
CCNA_00332	CC0329	3.66277e-06
CCNA_00333	CC0330	2.66769e-05
CCNA_00334	CC0331	0
CCNA_00335	CC0332	1.77893e-06
CCNA_00336	CC0333	6.68903e-06
CCNA_00337	CC0334	4.50661e-05
CCNA_00338	CC0335	0.00019324
CCNA_00339	CC0336	2.72825e-05
CCNA_00340	CC0337	0.00370329
CCNA_00341	CC0338	0.00294212
CCNA_00342	CC0339	0.00267104
CCNA_00343	CC0340	0.00197834
CCNA_00344	No_ref	3.27978e-05
CCNA_00345	CC0341	4.02401e-05
CCNA_00346	CC0342	0.00260275
CCNA_00347	No_ref	3.67151e-07
CCNA_00348	CC0343	0.000419207
CCNA_00349	CC0344	1.28722e-05
CCNA_00350	CC0345	0.000148889
CCNA_00351	CC0346	4.35013e-05
CCNA_00352	CC0347	0.000559815
CCNA_00353	CC0348	4.07696e-05
CCNA_00354	CC0349	0.000330823
CCNA_00355	CC0350	7.02006e-05
CCNA_00356	CC0351	7.05583e-05
CCNA_00357	CC0352	0.000201887
CCNA_00358	CC0353	3.14378e-05
CCNA_00359	CC0354	0.000327378
CCNA_00360	CC0355	1.90435e-05
CCNA_00361	CC0356	3.06968e-05
CCNA_00362	CC0357	4.29675e-05
CCNA_00363	CC0358	4.54724e-05
CCNA_00364	CC0359	0.00156065
CCNA_00365	CC0360	0.000734099
CCNA_00366	CC0361	0.000177655
CCNA_00367	CC0362	0.000481563
CCNA_00368	CC0363	0.000140947
CCNA_00369	CC0364	0.00011427
CCNA_00370	CC0365	0.000627092
CCNA_00371	CC0366	0.00076283
CCNA_00372	CC0367	0.00186252
CCNA_00373	CC0368	0.000610093
CCNA_00374	CC0369	2.48228e-05
CCNA_00375	CC0371	0.000811117
CCNA_00376	CC0372	2.05236e-05
CCNA_00377	CC0373	8.74546e-05
CCNA_00378	CC0374	7.50327e-05
CCNA_00379	CC0375	0.000628361
CCNA_00380	CC0376	2.36058e-05
CCNA_00381	CC0377	1.80844e-05
CCNA_00382	CC0378	0.000468165
CCNA_00383	CC0379	1.46822e-05
CCNA_00384	CC0380	1.71689e-05
CCNA_00385	CC0381	1.35229e-05
CCNA_00386	CC0382	1.63718e-05
CCNA_00387	CC0383	4.08073e-06
CCNA_00388	CC0384	0.00034095
CCNA_00389	CC0385	3.79301e-05
CCNA_00390	CC0386	0.000140356
CCNA_00391	CC0387	4.59087e-05
CCNA_00392	CC0388	0.000677539
CCNA_00393	CC0389	3.3319e-06
CCNA_00394	CC0390	2.96488e-05
CCNA_00395	CC0391	7.98728e-05
CCNA_00396	CC0392	8.65428e-06
CCNA_00397	CC0393	0.000213432
CCNA_00398	CC0394	0.00285577
CCNA_00399	CC0395	5.66279e-05
CCNA_00400	CC0396	0
CCNA_00401	CC0397	4.83851e-05
CCNA_00402	No_ref	0
CCNA_00403	CC0398	3.90164e-05
CCNA_00404	CC0399	3.83299e-06
CCNA_00405	CC0400	4.24528e-05
CCNA_00406	CC0401	1.31257e-06
CCNA_00407	CC0402	3.72479e-05
CCNA_00408	CC0403	1.21585e-05
CCNA_00409	CC0404	6.0012e-05
CCNA_00410	CC0405	8.61443e-05
CCNA_00411	CC0406	4.10759e-05
CCNA_00412	CC0407	1.49748e-05
CCNA_00413	CC0408	0.000231611
CCNA_00414	CC0409	3.52483e-05
CCNA_00415	CC0410	5.55348e-05
CCNA_00416	CC0411	1.66155e-05
CCNA_00417	CC0412	1.86514e-06
CCNA_00419	CC0414	5.49707e-06
CCNA_00420	CC0415	1.37515e-05
CCNA_00421	CC0416	6.28399e-05
CCNA_00422	CC0417	4.18194e-05
CCNA_00423	CC0418	4.41346e-06
CCNA_00424	CC0419	0.000272365
CCNA_00425	CC0420	1.58099e-05
CCNA_00426	CC0421	5.70434e-06
CCNA_00427	CC0422	6.49872e-06
CCNA_00428	CC0423	2.16096e-05
CCNA_00429	No_ref	0
CCNA_00430	No_ref	0
CCNA_00431	No_ref	0
CCNA_00432	CC0424	2.36124e-05
CCNA_00433	No_ref	7.01588e-06
CCNA_00434	CC0425	0
CCNA_00435	CC0426	0.000377361
CCNA_00436	CC0427	2.97273e-05
CCNA_00437	CC0428	1.00554e-05
CCNA_00438	CC0429	0.00634675
CCNA_00439	CC0430	0.00170358
CCNA_00440	CC0431	0.000122052
CCNA_00441	CC0432	0.000770973
CCNA_00442	CC0433	0.000635467
CCNA_00443	CC0434	8.86081e-05
CCNA_00444	CC0435	0.000440093
CCNA_00445	CC0436	0.000466278
CCNA_00446	CC0437	0.000211897
CCNA_00447	CC0438	0.000382357
CCNA_00448	CC0439	2.91342e-05
CCNA_00449	CC0440	4.52624e-05
CCNA_00450	CC0441	8.67294e-05
CCNA_00451	CC0442	8.44019e-05
CCNA_00452	CC0443	1.01384e-05
CCNA_00453	CC0444	5.26623e-05
CCNA_00454	CC0445	3.59892e-05
CCNA_00455	CC0446	6.88663e-05
CCNA_00456	CC0447	2.26893e-05
CCNA_00457	CC0448	0
CCNA_00458	CC0449	0
CCNA_00459	CC0450	5.16602e-05
CCNA_00460	No_ref	0
CCNA_00464	No_ref	5.2031e-06
CCNA_00465	No_ref	0.00111711
CCNA_00466	No_ref	0.000813312
CCNA_00467	No_ref	0.000192843
CCNA_00468	No_ref	4.14575e-06
CCNA_00469	No_ref	0.000390556
CCNA_00470	No_ref	0.000115636
CCNA_00471	No_ref	0.000141493
CCNA_00472	No_ref	0.000347223
CCNA_00473	No_ref	0
CCNA_00474	No_ref	0
CCNA_00475	No_ref	0
CCNA_00476	No_ref	0
CCNA_00477	No_ref	7.29203e-07
CCNA_00478	No_ref	3.12638e-05
CCNA_00479	No_ref	0
CCNA_00480	No_ref	0
CCNA_00481	No_ref	6.67124e-06
CCNA_00482	No_ref	1.17295e-05
CCNA_00483	CC0451	0.000159564
CCNA_00484	CC0452	9.46648e-05
CCNA_00485	CC0453	3.41893e-05
CCNA_00486	CC0454	0
CCNA_00487	CC0455	7.38876e-05
CCNA_00488	CC0456	6.12548e-06
CCNA_00489	CC0457	3.35273e-05
CCNA_00490	CC0458	2.27239e-05
CCNA_00491	CC0459	0.000156513
CCNA_00492	CC0460	0.000427681
CCNA_00493	CC0461	8.15605e-05
CCNA_00494	CC0462	0.00018386
CCNA_00495	CC0463	4.51323e-05
CCNA_00496	CC0464	0.0017903
CCNA_00497	CC0465	0.000110474
CCNA_00498	No_ref	0
CCNA_00499	CC0466	2.24888e-05
CCNA_00500	CC0467	6.60713e-05
CCNA_00501	CC0468	7.43025e-05
CCNA_00502	CC0469	0.000121992
CCNA_00503	CC0470	8.08588e-05
CCNA_00504	CC0471	5.34821e-05
CCNA_00505	CC0472	0.00112256
CCNA_00506	CC0473	0.00169161
CCNA_00507	CC0474	0.00212235
CCNA_00508	CC0475	8.42884e-06
CCNA_00509	CC0476	1.47739e-05
CCNA_00510	CC0477	1.61538e-05
CCNA_00511	CC0478	6.49118e-05
CCNA_00512	CC0479	0.000663935
CCNA_00514	CC0481	2.78895e-05
CCNA_00515	CC0482	0.0037793
CCNA_00516	CC0483	3.6922e-05
CCNA_00517	CC0484	9.19578e-05
CCNA_00518	CC0485	0.00315911
CCNA_00519	CC0486	0.00025391
CCNA_00520	CC0487	0.000696233
CCNA_00521	CC0488	3.06027e-05
CCNA_00522	CC0489	9.4702e-06
CCNA_00523	CC0490	0.000107484
CCNA_00524	CC0491	3.07742e-05
CCNA_00525	CC0492	0.000106312
CCNA_00526	No_ref	0.000240153
CCNA_00527	CC0493	0.000233822
CCNA_00528	CC0494	7.0665e-05
CCNA_00529	CC0495	1.49573e-05
CCNA_00530	CC0496	0.00547718
CCNA_00531	CC0497	0.00950844
CCNA_00532	CC0498	2.663e-05
CCNA_00533	CC0499	2.54887e-05
CCNA_00534	CC0500	6.73813e-05
CCNA_00535	CC0501	6.71324e-06
CCNA_00536	CC0502	0.00753906
CCNA_00537	CC0503	0.00664106
CCNA_00538	CC0504	5.74784e-05
CCNA_00539	CC0505	0
CCNA_00540	CC0506	7.61221e-05
CCNA_00541	CC0507	5.88972e-07
CCNA_00542	CC0508	4.2609e-05
CCNA_00543	CC0509	0.000128491
CCNA_00544	CC0510	0.000866257
CCNA_00545	CC0511	0.000466483
CCNA_00546	CC0512	6.61998e-05
CCNA_00547	CC0513	3.50017e-06
CCNA_00548	CC0514	0
CCNA_00549	CC0515	0
CCNA_00550	CC0516	1.29814e-06
CCNA_00551	CC0517	4.55525e-06
CCNA_00552	CC0518	0.000106116
CCNA_00553	CC0519	3.25269e-05
CCNA_00554	CC0520	3.66055e-05
CCNA_00555	CC0521	0.000203173
CCNA_00556	CC0522	1.78099e-05
CCNA_00557	CC0523	1.6807e-05
CCNA_00558	CC0524	4.15622e-05
CCNA_00559	CC0525	8.16204e-05
CCNA_00560	CC0526	5.53568e-05
CCNA_00561	CC0527	4.28567e-05
CCNA_00562	CC0528	0.000115995
CCNA_00563	CC0529	8.69223e-06
CCNA_00564	CC0530	3.94876e-05
CCNA_00565	CC0531	0.000434933
CCNA_00566	CC0532	3.06946e-05
CCNA_00567	CC0533	1.6533e-05
CCNA_00568	CC0534	0
CCNA_00569	CC0535	3.84234e-06
CCNA_00570	CC0536	1.61546e-06
CCNA_00571	CC0537	0
CCNA_00572	CC0538	0
CCNA_00573	CC0539	9.04707e-06
CCNA_00574	CC0540	1.58052e-05
CCNA_00575	CC0541	6.98374e-06
CCNA_00576	CC0542	2.58842e-06
CCNA_00578	CC0543	4.48711e-05
CCNA_00579	CC0544	1.6996e-05
CCNA_00580	CC0545	0
CCNA_00582	CC0547	6.56532e-05
CCNA_00583	CC0548	0
CCNA_00585	CC0550	1.99344e-06
CCNA_00586	CC0551	2.68959e-05
CCNA_00587	CC0552	0
CCNA_00588	CC0553	0
CCNA_00589	CC0554	6.60187e-05
CCNA_00590	CC0555	1.01247e-05
CCNA_00591	CC0556	0.000200696
CCNA_00592	CC0557	0.000112627
CCNA_00593	CC0558	2.86187e-05
CCNA_00594	CC0559	0.000223278
CCNA_00595	CC0560	2.1538e-05
CCNA_00596	CC0561	9.6756e-06
CCNA_00597	CC0562	0
CCNA_00598	CC0563	3.83155e-06
CCNA_00600	CC0565	3.38643e-05
CCNA_00601	CC0566	0.00016991
CCNA_00602	CC0567	2.19547e-05
CCNA_00603	CC0568	2.22801e-05
CCNA_00604	CC0569	1.40269e-05
CCNA_00605	CC0570	0.000192455
CCNA_00607	CC0571	0
CCNA_00608	CC0572	1.61279e-05
CCNA_00609	CC0573	4.43797e-05
CCNA_00610	CC0574	0.000142916
CCNA_00611	CC0575	0.000173411
CCNA_00612	CC0576	2.98718e-05
CCNA_00613	CC0577	5.09466e-06
CCNA_00614	CC0578	9.71829e-06
CCNA_00615	CC0579	0.000147994
CCNA_00616	CC0580	8.78409e-06
CCNA_00617	CC0581	2.54286e-06
CCNA_00618	CC0582	6.36432e-06
CCNA_00619	CC0583	4.30791e-06
CCNA_00620	CC0584	2.13172e-05
CCNA_00621	CC0585	0
CCNA_00622	No_ref	0
CCNA_00623	CC0586	1.34161e-05
CCNA_00624	CC0587	0
CCNA_00625	CC0588	0.000155743
CCNA_00626	CC0589	1.00463e-05
CCNA_00627	CC0590	6.17018e-07
CCNA_00628	CC0591	5.16051e-07
CCNA_00629	CC0593	2.64293e-05
CCNA_00630	CC0594	0
CCNA_00631	CC0595	0
CCNA_00632	CC0596	1.8893e-06
CCNA_00633	CC0597	0
CCNA_00634	CC0598	3.89442e-06
CCNA_00635	CC0599	0.00011229
CCNA_00636	CC0600	0.000584934
CCNA_00637	CC0601	0.000114234
CCNA_00638	CC0602	7.25769e-05
CCNA_00639	CC0603	4.77252e-05
CCNA_00640	CC0604	0
CCNA_00641	CC0605	6.35715e-07
CCNA_00642	CC0606	2.30434e-05
CCNA_00643	CC0607	0
CCNA_00644	CC0608	0
CCNA_00645	CC0609	0
CCNA_00646	CC0610	0
CCNA_00647	CC0611	3.61797e-06
CCNA_00648	CC0612	0
CCNA_00649	CC0613	0
CCNA_00650	CC0614	1.73455e-06
CCNA_00651	CC0615	0
CCNA_00652	CC0616	0
CCNA_00653	CC0617	0
CCNA_00654	CC0618	0
CCNA_00655	CC0619	7.24e-05
CCNA_00656	CC0620	0.000233954
CCNA_00657	CC0621	8.35634e-05
CCNA_00658	CC0622	9.1523e-05
CCNA_00659	CC0623	0.000157715
CCNA_00660	CC0624	0
CCNA_00661	CC0625	0
CCNA_00662	CC0626	1.50998e-05
CCNA_00663	CC0627	0
CCNA_00664	CC0628	2.32938e-05
CCNA_00665	CC0629	1.089e-05
CCNA_00666	CC0630	2.95047e-06
CCNA_00667	CC0631	1.66551e-05
CCNA_00668	CC0632	1.95047e-05
CCNA_00669	CC0633	7.90621e-05
CCNA_00670	CC0634	7.40207e-05
CCNA_00671	CC0635	6.13163e-05
CCNA_00672	CC0636	0
CCNA_00673	CC0637	5.26522e-06
CCNA_00674	CC0638	1.67487e-05
CCNA_00675	CC0639	1.09792e-05
CCNA_00676	No_ref	2.7614e-05
CCNA_00677	CC0640	0.00429255
CCNA_00678	CC0641	0.0028163
CCNA_00679	CC0642	0
CCNA_00680	CC0643	1.77135e-05
CCNA_00681	CC0644	4.90198e-06
CCNA_00682	CC0645	2.63635e-06
CCNA_00683	CC0646	0
CCNA_00684	CC0647	2.65102e-05
CCNA_00685	CC0648	2.2101e-05
CCNA_00686	CC0649	1.38555e-05
CCNA_00687	CC0650	4.64411e-05
CCNA_00688	CC0651	6.10754e-06
CCNA_00689	CC0652	0
CCNA_00690	CC0653	0.000682218
CCNA_00691	CC0654	0.00030715
CCNA_00692	CC0655	2.31906e-05
CCNA_00693	CC0656	7.40421e-06
CCNA_00694	CC0657	5.77938e-05
CCNA_00695	CC0658	0.000235473
CCNA_00696	CC0659	1.61701e-05
CCNA_00698	CC0660	3.1861e-05
CCNA_00699	CC0661	0.0023146
CCNA_00700	CC0663	3.46907e-05
CCNA_00701	CC0665	6.055e-05
CCNA_00703	CC0667	2.15395e-06
CCNA_00704	CC0668	0
CCNA_00705	CC0669	0.000187541
CCNA_00706	CC0670	0
CCNA_00707	CC0671	2.78715e-05
CCNA_00708	CC0672	0.000220213
CCNA_00709	CC0673	7.83212e-06
CCNA_00710	CC0674	1.9184e-05
CCNA_00711	CC0675	0.00011887
CCNA_00712	No_ref	2.25416e-05
CCNA_00714	No_ref	5.19417e-06
CCNA_00716	CC0678	2.32248e-05
CCNA_00718	CC0679	3.54978e-05
CCNA_00719	CC0683	4.33171e-05
CCNA_00720	CC0684	4.9315e-05
CCNA_00721	CC0685	0.00919536
CCNA_00722	CC0686	0.00205064
CCNA_00723	CC0687	5.35038e-05
CCNA_00724	CC0688	2.19674e-05
CCNA_00725	CC0689	3.55253e-06
CCNA_00726	CC0690	8.48745e-05
CCNA_00727	CC0691	0.000117097
CCNA_00728	CC0692	2.32745e-05
CCNA_00729	CC0693	0.000138493
CCNA_00730	CC0694	1.8023e-05
CCNA_00731	CC0695	9.9837e-05
CCNA_00732	CC0696	4.74598e-05
CCNA_00733	CC0697	4.61178e-05
CCNA_00734	CC0698	2.70858e-05
CCNA_00735	CC0699	0.000685602
CCNA_00736	CC0700	2.29351e-05
CCNA_00737	CC0701	0.000826772
CCNA_00738	CC0702	5.15168e-05
CCNA_00740	CC0703	0.000141988
CCNA_00741	CC0704	0.000127955
CCNA_00742	CC0705	0.000215682
CCNA_00743	CC0706	1.03475e-05
CCNA_00744	CC0707	1.11008e-05
CCNA_00745	CC0708	0
CCNA_00746	CC0709	4.7714e-06
CCNA_00747	CC0710	0.000115086
CCNA_00748	CC0711	2.38923e-05
CCNA_00749	CC0712	9.51945e-05
CCNA_00750	CC0713	8.42893e-05
CCNA_00751	CC0714	4.27019e-05
CCNA_00752	CC0715	0.000555933
CCNA_00753	CC0716	4.78833e-05
CCNA_00754	CC0717	1.41506e-06
CCNA_00755	CC0718	0
CCNA_00756	CC0719	1.34622e-06
CCNA_00757	CC0720	1.75284e-05
CCNA_00758	CC0721	0.000975597
CCNA_00759	CC0722	0
CCNA_00760	CC0723	1.50719e-05
CCNA_00761	CC0724	3.61793e-05
CCNA_00762	CC0725	0
CCNA_00763	CC0726	0.00110307
CCNA_00764	CC0727	0.00179333
CCNA_00765	CC0728	0.000125094
CCNA_00766	CC0729	7.27634e-05
CCNA_00767	CC0730	2.86537e-05
CCNA_00768	CC0731	0.000107048
CCNA_00769	CC0732	0.000298453
CCNA_00770	CC0733	1.64549e-05
CCNA_00772	CC0735	4.86135e-07
CCNA_00773	CC0736	4.70226e-05
CCNA_00774	CC0737	2.66892e-05
CCNA_00775	CC0738	5.00226e-05
CCNA_00776	CC0739	0
CCNA_00777	CC0740	5.36888e-05
CCNA_00778	CC0741	0.00241935
CCNA_00779	CC0742	1.25006e-06
CCNA_00780	CC0743	2.4958e-05
CCNA_00781	CC0744	0.000479166
CCNA_00782	CC0745	8.77377e-05
CCNA_00783	CC0746	3.15502e-05
CCNA_00784	CC0747	0.000117988
CCNA_00785	CC0748	2.98833e-05
CCNA_00787	CC0750	0.000146783
CCNA_00788	CC0751	5.05955e-06
CCNA_00789	CC0752	3.4983e-06
CCNA_00790	CC0753	0
CCNA_00792	CC0755	0
CCNA_00793	CC0756	0
CCNA_00794	CC0757	0
CCNA_00795	CC0758	9.19015e-05
CCNA_00796	CC0759	5.4935e-05
CCNA_00798	CC0760	6.95207e-06
CCNA_00799	CC0761	1.21258e-05
CCNA_00800	CC0762	5.74202e-05
CCNA_00801	CC0763	3.67054e-05
CCNA_00802	No_ref	2.49327e-05
CCNA_00803	CC0764	0.000398317
CCNA_00804	CC0765	0.000402217
CCNA_00805	CC0766	9.53227e-05
CCNA_00806	CC0767	0.000846958
CCNA_00807	CC0768	2.10687e-05
CCNA_00808	CC0769	0.00409255
CCNA_00809	CC0770	2.33414e-05
CCNA_00810	CC0771	0.000136232
CCNA_00811	CC0772	6.33606e-05
CCNA_00812	CC0773	8.75791e-06
CCNA_00813	CC0774	0
CCNA_00814	CC0775	2.33357e-06
CCNA_00815	CC0776	2.01431e-05
CCNA_00816	No_ref	5.42228e-06
CCNA_00817	CC0777	4.04988e-05
CCNA_00818	CC0778	5.94581e-06
CCNA_00820	CC0779	1.7801e-05
CCNA_00821	No_ref	1.02397e-05
CCNA_00822	CC0781	0.000262325
CCNA_00823	CC0782	0.000562313
CCNA_00824	CC0783	6.45486e-05
CCNA_00825	CC0784	1.20548e-05
CCNA_00826	CC0785	3.15614e-06
CCNA_00827	No_ref	0
CCNA_00828	CC0787	1.24709e-05
CCNA_00830	CC0788	1.90715e-06
CCNA_00831	CC0789	1.58302e-05
CCNA_00832	CC0790	7.87459e-06
CCNA_00833	CC0791	2.97989e-05
CCNA_00834	CC0792	0.00105687
CCNA_00835	CC0793	0.000777413
CCNA_00836	CC0794	8.09563e-05
CCNA_00837	CC0795	1.15655e-05
CCNA_00838	CC0796	1.00085e-05
CCNA_00839	CC0797	0.000102777
CCNA_00840	CC0798	9.86192e-06
CCNA_00841	CC0799	0
CCNA_00842	CC0800	1.88165e-05
CCNA_00843	CC0801	6.87098e-06
CCNA_00844	CC0802	9.42355e-07
CCNA_00845	CC0803	1.6712e-05
CCNA_00846	CC0804	0.00170023
CCNA_00847	CC0805	1.82381e-05
CCNA_00848	No_ref	7.99319e-06
CCNA_00849	CC0806	0.000271726
CCNA_00850	CC0807	0.000350084
CCNA_00851	CC0808	0.00109413
CCNA_00852	CC0809	4.28191e-05
CCNA_00853	CC0810	1.51191e-05
CCNA_00854	CC0811	9.02757e-06
CCNA_00855	CC0812	0
CCNA_00856	CC0813	0
CCNA_00857	CC0814	7.28055e-05
CCNA_00858	CC0815	0.000394084
CCNA_00859	CC0816	5.22569e-05
CCNA_00860	CC0817	4.81025e-05
CCNA_00861	CC0818	1.66088e-05
CCNA_00862	CC0819	0.000101856
CCNA_00863	CC0820	0.000472385
CCNA_00864	CC0821	4.74917e-06
CCNA_00865	CC0822	1.25496e-05
CCNA_00866	CC0823	2.2437e-06
CCNA_00867	CC0824	8.64782e-05
CCNA_00869	CC0826	0.000177308
CCNA_00870	CC0827	1.01107e-05
CCNA_00871	CC0828	4.56617e-05
CCNA_00872	CC0829	0.000113153
CCNA_00873	CC0830	6.77044e-06
CCNA_00874	CC0831	2.76052e-05
CCNA_00875	CC0832	1.13553e-05
CCNA_00876	CC0833	7.47716e-05
CCNA_00877	CC0834	4.96835e-05
CCNA_00878	CC0835	0.000307625
CCNA_00879	CC0836	2.50533e-05
CCNA_00880	CC0837	2.94749e-05
CCNA_00881	CC0838	4.45786e-05
CCNA_00882	CC0839	0
CCNA_00883	CC0840	6.0328e-05
CCNA_00884	CC0841	2.80463e-06
CCNA_00885	CC0842	1.3399e-05
CCNA_00886	CC0843	0.000466024
CCNA_00887	CC0844	1.28189e-05
CCNA_00888	CC0845	0.000116675
CCNA_00889	CC0846	0.00012261
CCNA_00890	CC0847	2.015e-05
CCNA_00891	CC0848	3.59393e-06
CCNA_00892	CC0849	0.000274409
CCNA_00893	CC0850	0.000161989
CCNA_00894	CC0851	0.000181014
CCNA_00895	CC0852	0.00010225
CCNA_00896	CC0853	0
CCNA_00897	CC0854	7.50037e-06
CCNA_00898	CC0855	8.17889e-05
CCNA_00899	CC0856	0.000214952
CCNA_00900	CC0857	1.74696e-05
CCNA_00901	CC0858	4.9991e-05
CCNA_00902	CC0859	0.000277538
CCNA_00903	CC0860	7.44965e-05
CCNA_00904	CC0861	4.5339e-05
CCNA_00905	CC0862	6.43662e-06
CCNA_00906	CC0863	2.22065e-05
CCNA_00907	CC0864	1.6978e-05
CCNA_00908	CC0865	1.54532e-05
CCNA_00909	CC0866	0.000106683
CCNA_00910	CC0867	1.9112e-05
CCNA_00911	CC0868	0
CCNA_00912	CC0869	3.71367e-05
CCNA_00913	CC0870	3.78625e-07
CCNA_00914	CC0871	7.09408e-05
CCNA_00915	CC0872	3.64554e-05
CCNA_00916	CC0873	2.47572e-06
CCNA_00917	CC0874	1.02299e-05
CCNA_00918	CC0875	0.000171503
CCNA_00919	No_ref	2.06741e-06
CCNA_00920	CC0876	0.000867476
CCNA_00921	CC0877	7.04788e-05
CCNA_00922	CC0878	0.000278837
CCNA_00923	CC0879	4.9681e-05
CCNA_00924	CC0880	1.05762e-05
CCNA_00925	CC0881	4.18155e-05
CCNA_00926	CC0882	3.35135e-05
CCNA_00927	CC0883	1.10582e-06
CCNA_00928	CC0884	6.07135e-06
CCNA_00929	CC0885	5.93135e-06
CCNA_00930	CC0886	1.10102e-05
CCNA_00931	CC0887	2.04073e-05
CCNA_00932	CC0888	8.08146e-06
CCNA_00933	CC0889	0.000259799
CCNA_00934	CC0890	5.94932e-05
CCNA_00935	CC0891	7.69403e-06
CCNA_00936	CC0892	0
CCNA_00937	CC0893	3.54529e-05
CCNA_00938	CC0894	0.000582114
CCNA_00939	CC0895	4.40126e-05
CCNA_00940	CC0896	4.26813e-06
CCNA_00941	CC0897	8.01447e-05
CCNA_00942	CC0898	8.56491e-05
CCNA_00943	CC0899	8.38079e-05
CCNA_00944	No_ref	0.000141826
CCNA_00945	CC0900	6.53673e-05
CCNA_00946	CC0901	0.000153959
CCNA_00947	CC0902	0.000535221
CCNA_00948	CC0903	0.000978483
CCNA_00949	CC0904	4.80152e-06
CCNA_00950	CC0905	0.000156951
CCNA_00951	CC0906	5.93072e-05
CCNA_00952	CC0907	3.95604e-05
CCNA_00953	CC0908	6.53524e-05
CCNA_00954	CC0909	0.000368717
CCNA_00956	CC0910	8.78946e-05
CCNA_00957	CC0911	9.38041e-05
CCNA_00958	CC0912	4.01277e-06
CCNA_00959	CC0913	1.06044e-05
CCNA_00961	CC0914	5.02738e-05
CCNA_00962	CC0915	1.29245e-05
CCNA_00963	CC0916	6.33376e-05
CCNA_00964	No_ref	0
CCNA_00965	CC0917	3.71773e-05
CCNA_00966	CC0918	6.53891e-05
CCNA_00967	CC0919	3.89636e-05
CCNA_00968	CC0920	0.000150534
CCNA_00969	CC0921	3.88908e-06
CCNA_00970	CC0922	0.000333267
CCNA_00971	CC0923	0.00010475
CCNA_00972	No_ref	4.23468e-06
CCNA_00973	CC0924	0.000153851
CCNA_00974	CC0925	0.00181185
CCNA_00976	CC0927	0.000481444
CCNA_00977	CC0928	0
CCNA_00978	CC0929	0
CCNA_00979	CC0930	1.18478e-05
CCNA_00980	CC0931	2.80463e-06
CCNA_00981	CC0932	1.97726e-06
CCNA_00982	CC0933	0.000252497
CCNA_00983	CC0934	4.5248e-06
CCNA_00984	CC0935	6.49058e-05
CCNA_00985	CC0936	0.000813178
CCNA_00986	CC0937	9.91876e-06
CCNA_00987	CC0938	5.07157e-05
CCNA_00988	CC0939	9.3846e-06
CCNA_00989	CC0940	4.93609e-05
CCNA_00990	CC0941	2.23569e-05
CCNA_00991	CC0942	5.58583e-05
CCNA_00992	CC0943	1.59104e-05
CCNA_00993	CC0944	0
CCNA_00994	CC0945	0
CCNA_00995	CC0946	5.12387e-05
CCNA_00996	CC0947	1.57521e-05
CCNA_00997	CC0948	4.66638e-05
CCNA_00998	CC0949	0.000801705
CCNA_00999	No_ref	8.00554e-05
CCNA_01000	No_ref	0
CCNA_01001	CC0950	0.000153912
CCNA_01002	CC0951	6.65767e-05
CCNA_01003	CC0952	4.39958e-05
CCNA_01004	CC0953	2.40112e-05
CCNA_01005	CC0954	5.87575e-05
CCNA_01006	CC0955	4.29694e-05
CCNA_01007	CC0956	0
CCNA_01008	CC0957	0.00052364
CCNA_01009	CC0958	5.18801e-05
CCNA_01010	CC0959	0.000512419
CCNA_01011	CC0960	0.000113955
CCNA_01012	CC0961	0.000154271
CCNA_01013	CC0962	2.70273e-05
CCNA_01014	CC0963	9.13173e-06
CCNA_01015	CC0964	0.000123323
CCNA_01016	CC0965	3.52173e-05
CCNA_01017	CC0966	7.8759e-06
CCNA_01018	CC0967	6.38208e-05
CCNA_01019	CC0968	2.88752e-05
CCNA_01020	CC0969	2.33251e-05
CCNA_01021	CC0970	3.85917e-06
CCNA_01022	CC0971	6.24539e-06
CCNA_01023	CC0972	1.5384e-05
CCNA_01024	CC0973	7.5059e-05
CCNA_01025	CC0974	0.000330497
CCNA_01026	CC0975	0.000271589
CCNA_01027	CC0976	0
CCNA_01028	CC0977	0.000117447
CCNA_01029	CC0978	8.73531e-05
CCNA_01030	CC0979	5.55801e-05
CCNA_01031	CC0980	8.48777e-06
CCNA_01032	CC0981	4.72161e-05
CCNA_01033	CC0982	0.000102178
CCNA_01034	CC0983	0.00276588
CCNA_01035	CC0984	0.000689478
CCNA_01036	No_ref	0.000338921
CCNA_01037	CC0986	4.69653e-05
CCNA_01038	CC0987	9.83498e-05
CCNA_01039	CC0988	0
CCNA_01040	CC0989	0
CCNA_01041	CC0990	1.30575e-05
CCNA_01042	CC0991	0.000402448
CCNA_01043	No_ref	1.35411e-05
CCNA_01044	CC0992	2.53859e-06
CCNA_01045	CC0993	1.21565e-05
CCNA_01046	CC0994	0.000231337
CCNA_01047	CC0995	1.04188e-05
CCNA_01048	CC0996	0
CCNA_01049	CC0997	1.34622e-06
CCNA_01050	CC0998	0.000253335
CCNA_01051	CC0999	0
CCNA_01052	CC1000	0
CCNA_01053	CC1001	2.49612e-06
CCNA_01054	CC1002	1.48788e-05
CCNA_01055	CC1003	0.000108084
CCNA_01056	CC1004	0.000152477
CCNA_01057	CC1005	0.000343729
CCNA_01058	CC1006	0.000282812
CCNA_01059	CC1007	0.0324385
CCNA_01060	CC1008	0.000522716
CCNA_01061	CC1009	0.000473611
CCNA_01062	CC1010	0.000305664
CCNA_01063	CC1011	5.11679e-05
CCNA_01064	CC1012	0.000202058
CCNA_01065	CC1013	0.000107814
CCNA_01066	CC1014	9.38777e-05
CCNA_01067	CC1015	0.000464614
CCNA_01068	CC1016	2.51622e-05
CCNA_01069	CC1017	0.000161361
CCNA_01070	CC1018	3.89193e-05
CCNA_01071	CC1019	2.63545e-05
CCNA_01072	CC1020	3.9405e-06
CCNA_01073	CC1021	2.46296e-05
CCNA_01074	CC1022	8.87545e-05
CCNA_01075	CC1023	7.26974e-05
CCNA_01076	CC1024	0.000153428
CCNA_01077	CC1025	1.69162e-05
CCNA_01078	CC1026	0
CCNA_01079	CC1027	2.16029e-05
CCNA_01080	CC1028	2.22155e-05
CCNA_01081	CC1029	1.99001e-05
CCNA_01082	CC1030	0
CCNA_01083	CC1031	0.000272166
CCNA_01084	CC1032	0.000105742
CCNA_01085	CC1033	0.000115938
CCNA_01086	CC1034	0.000496911
CCNA_01087	CC1035	0.000268696
CCNA_01088	CC1036	5.28888e-05
CCNA_01089	CC1037	7.77335e-05
CCNA_01090	CC1038	0.000258783
CCNA_01091	CC1039	1.36216e-05
CCNA_01092	CC1040	5.65289e-06
CCNA_01093	CC1041	6.18883e-05
CCNA_01094	CC1042	7.2006e-05
CCNA_01095	CC1043	0.000847895
CCNA_01096	CC1044	0.000423279
CCNA_01097	CC1045	0.00214269
CCNA_01098	CC1046	0.00187437
CCNA_01099	CC1047	2.62089e-05
CCNA_01100	CC1048	9.17516e-05
CCNA_01101	CC1049	0.00062344
CCNA_01102	CC1050	1.7653e-05
CCNA_01103	CC1051	0.000154518
CCNA_01104	CC1052	5.23844e-05
CCNA_01105	CC1053	8.02943e-05
CCNA_01106	CC1054	2.31439e-05
CCNA_01107	No_ref	1.00967e-06
CCNA_01108	CC1055	5.71438e-05
CCNA_01109	CC1056	0.000315435
CCNA_01110	CC1057	7.87866e-05
CCNA_01111	CC1058	1.59135e-05
CCNA_01112	CC1059	4.06926e-06
CCNA_01113	CC1060	5.72587e-05
CCNA_01114	CC1061	5.00355e-05
CCNA_01115	CC1062	1.65868e-05
CCNA_01116	CC1063	0.000148868
CCNA_01117	CC1064	6.4667e-05
CCNA_01118	CC1065	3.23487e-05
CCNA_01119	CC1066	0.000362992
CCNA_01120	CC1067	1.34622e-06
CCNA_01121	CC1068	0.000208705
CCNA_01122	No_ref	0.000212174
CCNA_01123	CC1070	0.000291302
CCNA_01124	CC1071	0
CCNA_01125	CC1072	3.34581e-05
CCNA_01128	CC1074	7.41074e-05
CCNA_01129	CC1075	1.80061e-05
CCNA_01130	CC1076	8.18016e-06
CCNA_01131	CC1077	1.29527e-05
CCNA_01132	CC1078	0.000233004
CCNA_01133	CC1079	1.21036e-05
CCNA_01134	CC1080	3.10719e-06
CCNA_01135	CC1081	3.35735e-05
CCNA_01136	CC1082	0
CCNA_01137	CC1083	8.59509e-06
CCNA_01138	CC1084	3.36902e-05
CCNA_01139	CC1085	0.000901404
CCNA_01140	CC1086	0.000115591
CCNA_01141	CC1087	0.00076339
CCNA_01142	CC1088	2.89811e-05
CCNA_01143	CC1089	0.000127045
CCNA_01144	CC1090	5.06398e-05
CCNA_01145	CC1091	2.20055e-06
CCNA_01147	CC1092	4.42494e-06
CCNA_01148	No_ref	0
CCNA_01149	CC1093	0
CCNA_01151	CC1095	2.03878e-05
CCNA_01152	CC1096	3.54716e-05
CCNA_01153	CC1097	1.1906e-05
CCNA_01154	CC1098	0.000115059
CCNA_01155	CC1099	0.00169961
CCNA_01156	CC1100	6.28846e-05
CCNA_01157	CC1101	0.000260191
CCNA_01158	CC1102	4.24419e-05
CCNA_01159	CC1103	4.2591e-05
CCNA_01161	CC1104	4.65768e-06
CCNA_01162	CC1105	0.000198484
CCNA_01163	CC1106	0.00185155
CCNA_01164	CC1107	0.000118922
CCNA_01165	CC1108	7.17832e-05
CCNA_01166	CC1109	0
CCNA_01167	CC1110	2.90559e-06
CCNA_01168	CC1111	1.64186e-05
CCNA_01169	CC1112	2.16891e-06
CCNA_01170	CC1113	0
CCNA_01171	CC1114	1.25086e-05
CCNA_01172	CC1115	0.000431942
CCNA_01173	CC1116	0.000145406
CCNA_01174	CC1117	6.49514e-05
CCNA_01175	CC1118	2.58597e-05
CCNA_01176	No_ref	1.74765e-05
CCNA_01177	CC1119	7.13613e-05
CCNA_01178	CC1120	3.02566e-05
CCNA_01179	CC1121	1.84341e-05
CCNA_01180	CC1122	9.94785e-05
CCNA_01181	CC1123	0.000196171
CCNA_01182	CC1124	3.67378e-05
CCNA_01183	CC1125	0.000445614
CCNA_01184	CC1126	2.31626e-05
CCNA_01185	CC1127	1.39473e-05
CCNA_01186	CC1128	0.00315361
CCNA_01187	CC1129	1.88943e-05
CCNA_01188	CC1130	3.72169e-05
CCNA_01189	CC1131	1.55152e-05
CCNA_01190	CC1132	0.000177205
CCNA_01191	CC1133	6.13754e-06
CCNA_01192	CC1134	1.09941e-06
CCNA_01193	CC1135	1.42475e-05
CCNA_01194	CC1136	6.20618e-05
CCNA_01195	CC1137	5.51701e-05
CCNA_01196	CC1138	0.000106406
CCNA_01197	CC1139	0
CCNA_01198	CC1140	7.20675e-05
CCNA_01199	CC1141	0.000195209
CCNA_01200	CC1142	0
CCNA_01201	CC1143	1.24662e-05
CCNA_01202	CC1144	0.000802629
CCNA_01203	CC1145	0.000120086
CCNA_01204	CC1146	9.82902e-05
CCNA_01205	CC1147	0
CCNA_01206	CC1148	0
CCNA_01207	CC1149	1.75793e-05
CCNA_01208	CC1150	1.15011e-05
CCNA_01209	CC1151	1.7588e-05
CCNA_01210	CC1152	0.000214375
CCNA_01211	CC1153	4.30389e-05
CCNA_01212	CC1154	0.000153751
CCNA_01213	CC1155	5.98925e-05
CCNA_01214	CC1156	5.03386e-05
CCNA_01215	CC1157	0.000103214
CCNA_01216	CC1158	8.15954e-05
CCNA_01217	CC1159	0.00026255
CCNA_01218	CC1160	0.000109997
CCNA_01219	CC1161	4.09584e-05
CCNA_01220	CC1162	0.00115512
CCNA_01221	CC1163	0.000172158
CCNA_01222	CC1164	4.48627e-05
CCNA_01223	CC1165	0.000355483
CCNA_01224	CC1166	2.48674e-05
CCNA_01225	CC1167	4.38597e-05
CCNA_01226	CC1168	3.61251e-05
CCNA_01227	CC1169	3.3868e-05
CCNA_01228	CC1170	1.02959e-05
CCNA_01229	CC1171	1.70942e-05
CCNA_01230	CC1172	2.68048e-05
CCNA_01231	CC1173	4.57916e-06
CCNA_01232	CC1174	6.28675e-06
CCNA_01233	CC1175	1.28179e-05
CCNA_01234	CC1176	5.60415e-06
CCNA_01235	CC1177	3.20875e-05
CCNA_01236	CC1178	2.47505e-05
CCNA_01237	CC1179	6.7311e-07
CCNA_01238	CC1180	2.34374e-05
CCNA_01239	CC1181	3.8623e-05
CCNA_01240	CC1182	5.19238e-05
CCNA_01241	CC1183	0.000163036
CCNA_01242	CC1184	0.00222896
CCNA_01243	CC1185	4.77965e-05
CCNA_01244	CC1186	4.54993e-05
CCNA_01245	CC1187	6.75547e-05
CCNA_01246	CC1188	8.7796e-05
CCNA_01247	CC1189	0
CCNA_01248	CC1190	9.11614e-05
CCNA_01249	CC1191	1.8314e-05
CCNA_01250	CC1192	1.91276e-05
CCNA_01251	CC1193	1.86713e-05
CCNA_01252	CC1194	0.000333066
CCNA_01253	CC1195	0.000575384
CCNA_01254	CC1196	4.95461e-05
CCNA_01255	CC1197	6.28415e-05
CCNA_01256	CC1198	2.37457e-05
CCNA_01257	CC1199	1.42389e-06
CCNA_01258	CC1200	6.80877e-06
CCNA_01259	CC1201	0.000245637
CCNA_01260	CC1202	8.27365e-06
CCNA_01261	CC1203	0.000112766
CCNA_01262	CC1204	0.0001275
CCNA_01263	CC1205	0.000187987
CCNA_01264	CC1206	7.64303e-06
CCNA_01265	CC1207	4.73791e-06
CCNA_01266	CC1208	1.13559e-05
CCNA_01267	CC1209	2.15247e-05
CCNA_01268	CC1210	0.000194961
CCNA_01269	CC1211	4.32694e-06
CCNA_01270	CC1212	2.29979e-06
CCNA_01271	CC1213	1.73959e-05
CCNA_01272	CC1214	2.83522e-06
CCNA_01273	CC1215	2.25903e-05
CCNA_01274	CC1216	7.71719e-05
CCNA_01275	CC1217	0.000236791
CCNA_01276	CC1218	4.74568e-05
CCNA_01277	CC1219	0.000120395
CCNA_01278	CC1220	0.000225003
CCNA_01279	CC1221	5.37356e-05
CCNA_01280	CC1222	4.0824e-05
CCNA_01281	CC1223	6.53644e-05
CCNA_01282	CC1224	2.2335e-06
CCNA_01283	CC1225	1.73086e-06
CCNA_01284	CC1226	0
CCNA_01285	CC1227	5.87755e-05
CCNA_01286	CC1228	1.89851e-05
CCNA_01287	CC1229	1.23484e-05
CCNA_01288	CC1230	3.98849e-05
CCNA_01289	CC1231	1.97625e-05
CCNA_01290	CC1232	0
CCNA_01291	CC1233	0
CCNA_01292	CC1234	0
CCNA_01293	CC1235	0
CCNA_01294	CC1236	0
CCNA_01295	CC1237	0.000141239
CCNA_01296	CC1238	0.000344933
CCNA_01297	CC1239	9.42977e-05
CCNA_01298	CC1240	0.0147448
CCNA_01299	CC1241	1.33087e-05
CCNA_01300	CC1242	1.97254e-05
CCNA_01301	CC1243	5.99606e-05
CCNA_01302	CC1244	4.30674e-05
CCNA_01303	CC1245	0.000147154
CCNA_01304	CC1246	1.93415e-05
CCNA_01305	CC1247	0.00254038
CCNA_01306	CC1248	0.00516468
CCNA_01307	CC1249	0.00379959
CCNA_01308	CC1250	0.0012511
CCNA_01309	CC1251	0.00464549
CCNA_01310	CC1252	0.00157532
CCNA_01311	CC1253	0.00165249
CCNA_01312	CC1254	0.0052009
CCNA_01313	CC1255	0.00266052
CCNA_01314	CC1256	0.00174012
CCNA_01315	CC1257	0.00193254
CCNA_01316	CC1258	0.00367154
CCNA_01317	CC1259	0.00248374
CCNA_01318	CC1260	0.0032612
CCNA_01319	CC1261	0.00150557
CCNA_01320	CC1262	0.00194166
CCNA_01321	CC1263	0.00364625
CCNA_01322	CC1264	0.00211378
CCNA_01323	CC1265	0.00369778
CCNA_01324	CC1266	0.000648905
CCNA_01325	CC1267	0.00387052
CCNA_01326	CC1268	0.000803632
CCNA_01327	CC1269	0.000697586
CCNA_01328	CC1270	0.0026929
CCNA_01329	CC1271	0.00234103
CCNA_01330	CC1272	0.00370005
CCNA_01332	CC1273	0.00273417
CCNA_01333	CC1274	0
CCNA_01334	CC1275	2.62458e-05
CCNA_01335	CC1276	3.6738e-05
CCNA_01336	CC1277	2.30081e-06
CCNA_01337	CC1278	3.5158e-06
CCNA_01338	CC1279	2.73959e-05
CCNA_01339	CC1280	2.01933e-06
CCNA_01340	CC1281	4.16407e-05
CCNA_01341	CC1282	0.000134075
CCNA_01342	CC1283	4.42284e-05
CCNA_01343	CC1284	6.59954e-05
CCNA_01344	CC1285	6.94463e-05
CCNA_01345	CC1286	1.79872e-05
CCNA_01346	CC1287	7.85272e-05
CCNA_01347	CC1288	0.000141207
CCNA_01348	CC1290	4.96938e-05
CCNA_01349	CC1291	0
CCNA_01350	CC1292	0
CCNA_01351	CC1293	8.34089e-05
CCNA_01352	CC1294	0.000121868
CCNA_01353	CC1295	0.000168948
CCNA_01354	CC1296	0.000479296
CCNA_01355	CC1297	5.54529e-05
CCNA_01356	CC1298	0.000357923
CCNA_01357	CC1299	0.00023785
CCNA_01358	CC1300	0.000408301
CCNA_01359	CC1301	0.000130489
CCNA_01360	CC1302	0.000510006
CCNA_01361	CC1303	1.14412e-05
CCNA_01362	CC1304	2.11984e-05
CCNA_01363	CC1305	7.51359e-06
CCNA_01364	CC1306	9.10936e-05
CCNA_01365	CC1307	0.000270008
CCNA_01366	CC1308	2.16557e-05
CCNA_01367	CC1309	0.000194939
CCNA_01368	CC1310	0.000315044
CCNA_01369	CC1311	0.000229157
CCNA_01371	No_ref	0.000373729
CCNA_01372	CC1313	9.30183e-05
CCNA_01373	No_ref	6.07085e-05
CCNA_01374	CC1314	4.15491e-05
CCNA_01375	CC1315	0.000303094
CCNA_01376	CC1316	5.33278e-05
CCNA_01377	No_ref	1.53489e-05
CCNA_01378	CC1317	0.000410796
CCNA_01379	CC1318	0.000650352
CCNA_01380	CC1319	0.00067064
CCNA_01381	CC1320	0.000950708
CCNA_01382	CC1321	7.58287e-05
CCNA_01383	CC1322	5.52562e-06
CCNA_01384	CC1323	9.21535e-05
CCNA_01385	CC1324	2.25324e-05
CCNA_01386	CC1325	0.000315544
CCNA_01387	CC1326	6.49475e-05
CCNA_01388	CC1327	1.93891e-05
CCNA_01389	CC1328	3.74378e-06
CCNA_01390	CC1329	9.84261e-05
CCNA_01391	CC1330	7.30495e-06
CCNA_01392	CC1331	2.79486e-05
CCNA_01393	CC1332	0.00011487
CCNA_01394	CC1333	3.42265e-05
CCNA_01395	CC1334	0.000584006
CCNA_01396	CC1335	0.000123411
CCNA_01397	CC1336	5.19842e-05
CCNA_01398	CC1337	3.49327e-05
CCNA_01399	CC1338	0.000327465
CCNA_01400	CC1339	0.000183092
CCNA_01403	CC1341	0.000377748
CCNA_01404	CC1342	0.000891091
CCNA_01405	CC1343	3.93054e-05
CCNA_01406	CC1344	0.000507555
CCNA_01407	CC1345	2.82263e-05
CCNA_01408	CC1346	2.52149e-06
CCNA_01409	CC1347	0.000125404
CCNA_01410	CC1348	1.10096e-05
CCNA_01412	CC1350	0.000658514
CCNA_01413	CC1351	7.75762e-05
CCNA_01414	CC1352	0.000208722
CCNA_01415	CC1353	0.000530722
CCNA_01416	CC1354	0.000224729
CCNA_01417	CC1355	0.00061545
CCNA_01418	CC1356	0.000360258
CCNA_01419	CC1357	0.00166368
CCNA_01420	CC1358	9.36348e-05
CCNA_01421	CC1359	0.000361885
CCNA_01422	CC1360	0.000129034
CCNA_01423	CC1361	0.00015353
CCNA_01424	CC1362	4.69852e-05
CCNA_01425	CC1363	3.79414e-05
CCNA_01426	CC1364	2.17007e-05
CCNA_01427	CC1365	0.000264848
CCNA_01429	CC1366	0.000298324
CCNA_01430	CC1367	0.000156889
CCNA_01431	CC1368	0.000297426
CCNA_01432	CC1369	0.000276618
CCNA_01433	CC1370	0.000281494
CCNA_01434	CC1371	9.36745e-06
CCNA_01435	CC1372	1.82029e-05
CCNA_01437	No_ref	2.09109e-05
CCNA_01438	CC1374	0.000198794
CCNA_01439	CC1375	7.52077e-05
CCNA_01440	CC1376	0.00370848
CCNA_01441	CC1377	0.0026015
CCNA_01442	CC1378	0.00020945
CCNA_01443	CC1379	3.23562e-05
CCNA_01444	CC1380	0.000250228
CCNA_01445	CC1381	8.00429e-05
CCNA_01446	CC1382	0.000190239
CCNA_01447	CC1383	0.000332959
CCNA_01448	CC1384	0.00017255
CCNA_01449	CC1385	0.000136931
CCNA_01450	CC1386	7.50788e-05
CCNA_01451	CC1387	1.13809e-05
CCNA_01452	CC1388	7.98556e-05
CCNA_01453	CC1389	0.000582206
CCNA_01457	CC1391	6.33285e-06
CCNA_01458	CC1392	3.13083e-06
CCNA_01459	CC1393	3.36555e-07
CCNA_01460	No_ref	2.74292e-06
CCNA_01461	CC1395	1.66646e-06
CCNA_01462	CC1396	6.79309e-06
CCNA_01463	CC1397	8.01932e-05
CCNA_01464	CC1398	0.000346159
CCNA_01465	CC1399	0.000119369
CCNA_01466	CC1400	0
CCNA_01467	CC1401	0
CCNA_01468	CC1402	2.95824e-06
CCNA_01469	CC1403	0
CCNA_01470	CC1404	0
CCNA_01471	CC1405	0
CCNA_01472	CC1406	1.34622e-06
CCNA_01473	CC1407	0
CCNA_01474	CC1408	6.7311e-07
CCNA_01475	CC1409	0
CCNA_01476	CC1410	0
CCNA_01477	CC1411	0
CCNA_01478	CC1412	2.85103e-05
CCNA_01479	CC1413	0.000115829
CCNA_01480	CC1414	0.000489319
CCNA_01481	CC1415	5.19233e-05
CCNA_01483	No_ref	4.32113e-06
CCNA_01484	CC1417	1.72765e-06
CCNA_01485	CC1418	2.92904e-05
CCNA_01486	CC1419	2.95171e-05
CCNA_01487	CC1420	1.64061e-05
CCNA_01488	CC1421	6.9508e-05
CCNA_01489	CC1422	7.85153e-05
CCNA_01490	CC1423	0.000174278
CCNA_01491	CC1424	5.90814e-05
CCNA_01492	CC1425	0.000124238
CCNA_01493	CC1426	6.79671e-05
CCNA_01494	CC1427	2.89965e-05
CCNA_01495	CC1428	6.71007e-06
CCNA_01496	CC1429	0.000354954
CCNA_01497	CC1430	0.000124456
CCNA_01498	CC1431	1.19536e-05
CCNA_01499	CC1432	1.46691e-05
CCNA_01500	CC1433	4.01647e-05
CCNA_01501	CC1434	0
CCNA_01502	CC1436	5.14311e-05
CCNA_01503	CC1435	0
CCNA_01504	CC1437	2.51806e-05
CCNA_01505	CC1438	0.000115205
CCNA_01506	CC1439	3.53532e-05
CCNA_01507	CC1440	1.31379e-05
CCNA_01508	CC1441	0.000135013
CCNA_01509	CC1442	0.000327825
CCNA_01510	CC1443	1.27891e-06
CCNA_01511	CC1444	3.5759e-06
CCNA_01512	CC1445	1.79496e-06
CCNA_01513	CC1446	0
CCNA_01514	CC1447	0
CCNA_01515	CC1448	0
CCNA_01516	CC1449	0.000128124
CCNA_01517	CC1450	5.61549e-05
CCNA_01519	CC1452	2.65063e-05
CCNA_01520	CC1453	3.40513e-05
CCNA_01521	CC1454	7.68356e-05
CCNA_01522	CC1455	9.42111e-05
CCNA_01523	CC1456	1.12185e-06
CCNA_01524	CC1457	0.000146544
CCNA_01525	CC1458	0.000251909
CCNA_01526	CC1459	0.000332908
CCNA_01527	CC1460	0.000915345
CCNA_01528	CC1461	0.00100523
CCNA_01529	CC1462	0.000169366
CCNA_01530	CC1463	0.000319772
CCNA_01531	CC1464	0.000150288
CCNA_01532	CC1465	0.00023574
CCNA_01533	CC1466	0.000157772
CCNA_01534	CC1467	0.000157451
CCNA_01535	CC1468	0.00128705
CCNA_01536	CC1469	0.00014731
CCNA_01537	CC1470	4.57319e-06
CCNA_01538	CC1471	0.00335847
CCNA_01539	CC1472	5.17654e-05
CCNA_01541	CC1474	7.85496e-06
CCNA_01542	CC1475	6.08862e-05
CCNA_01543	CC1476	0.000158621
CCNA_01545	CC1477	4.94889e-05
CCNA_01546	CC1478	0.000474552
CCNA_01547	CC1480	0.00045323
CCNA_01548	CC1481	1.56812e-05
CCNA_01549	CC1482	4.59096e-05
CCNA_01550	CC1483	4.25872e-05
CCNA_01551	CC1484	2.01933e-06
CCNA_01552	CC1485	0.000342456
CCNA_01553	CC1486	1.01796e-05
CCNA_01554	CC1487	1.59999e-05
CCNA_01555	CC1488	2.06741e-06
CCNA_01556	CC1489	0.000297062
CCNA_01557	CC1490	2.35881e-05
CCNA_01558	CC1491	0.000111498
CCNA_01559	CC1492	4.08339e-05
CCNA_01560	CC1493	0.000172562
CCNA_01561	CC1494	0
CCNA_01562	CC1495	0.000398117
CCNA_01563	CC1496	0.000357811
CCNA_01566	CC1498	5.73826e-05
CCNA_01567	CC1499	0.000120202
CCNA_01568	CC1500	3.2137e-05
CCNA_01569	CC1501	1.05774e-06
CCNA_01570	CC1502	6.29732e-06
CCNA_01571	CC1503	3.14085e-05
CCNA_01572	CC1504	7.41457e-06
CCNA_01573	CC1505	8.49141e-06
CCNA_01574	CC1506	2.99344e-05
CCNA_01575	CC1507	0.000597501
CCNA_01576	CC1508	1.29191e-05
CCNA_01577	CC1509	0
CCNA_01578	CC1510	5.27564e-05
CCNA_01579	CC1511	0.000149766
CCNA_01580	CC1512	0.000111871
CCNA_01581	CC1513	5.9321e-05
CCNA_01582	CC1514	0
CCNA_01583	CC1515	0.000616425
CCNA_01584	CC1516	0.000164086
CCNA_01585	CC1517	5.34662e-05
CCNA_01586	CC1518	6.37051e-06
CCNA_01587	CC1519	0
CCNA_01588	CC1520	1.5244e-06
CCNA_01589	CC1521	3.81766e-05
CCNA_01590	CC1522	0.000166609
CCNA_01591	CC1523	3.17779e-05
CCNA_01592	CC1524	0.000224348
CCNA_01593	CC1525	0.000384083
CCNA_01594	CC1526	0.000219715
CCNA_01595	CC1527	1.0938e-06
CCNA_01596	CC1528	0.000130716
CCNA_01597	No_ref	2.45713e-05
CCNA_01598	CC1529	3.58513e-05
CCNA_01599	CC1530	3.87984e-05
CCNA_01600	CC1531	1.67248e-05
CCNA_01601	CC1532	3.76014e-05
CCNA_01602	CC1533	9.37366e-05
CCNA_01603	CC1534	0.000663899
CCNA_01604	CC1535	1.55657e-06
CCNA_01605	CC1536	8.04877e-06
CCNA_01606	CC1537	9.81619e-07
CCNA_01607	CC1538	2.34253e-05
CCNA_01608	CC1539	1.27143e-06
CCNA_01609	CC1540	2.51699e-05
CCNA_01610	CC1541	7.13759e-05
CCNA_01611	CC1542	9.81619e-06
CCNA_01612	CC1543	0.00104596
CCNA_01613	CC1544	0.000134029
CCNA_01614	CC1545	1.85074e-05
CCNA_01615	CC1546	0.000111619
CCNA_01616	CC1547	4.74843e-05
CCNA_01617	CC1548	1.59864e-06
CCNA_01618	CC1549	5.87145e-05
CCNA_01619	CC1550	9.98324e-05
CCNA_01620	CC1551	1.17579e-05
CCNA_01621	CC1552	0.000959107
CCNA_01622	CC1553	0.000115056
CCNA_01623	CC1554	2.77223e-05
CCNA_01624	CC1555	0.00031058
CCNA_01625	CC1556	4.01771e-05
CCNA_01626	CC1557	0.000100059
CCNA_01627	CC1558	2.35126e-05
CCNA_01628	No_ref	8.98994e-06
CCNA_01629	CC1559	0.000187996
CCNA_01630	CC1560	4.63156e-05
CCNA_01632	No_ref	1.55741e-05
CCNA_01633	CC1562	0.000244805
CCNA_01634	CC1563	4.11631e-05
CCNA_01635	CC1564	8.9155e-06
CCNA_01636	CC1565	0.000203343
CCNA_01637	CC1566	0.00056295
CCNA_01638	CC1567	7.67514e-05
CCNA_01639	CC1568	5.58446e-05
CCNA_01640	CC1569	3.18066e-05
CCNA_01641	CC1570	2.2431e-05
CCNA_01642	CC1571	6.37551e-05
CCNA_01643	CC1572	3.12528e-05
CCNA_01644	CC1573	7.77486e-05
CCNA_01645	CC1574	0.000168173
CCNA_01646	CC1575	0.000139197
CCNA_01647	CC1576	0.00011123
CCNA_01648	CC1577	0.000121116
CCNA_01649	CC1578	3.26498e-05
CCNA_01650	CC1579	0.000346382
CCNA_01651	CC1580	0.000883063
CCNA_01652	CC1581	8.892e-05
CCNA_01653	CC1582	0.000485327
CCNA_01654	CC1583	0.000133435
CCNA_01655	CC1584	0.0012462
CCNA_01656	CC1585	5.55746e-05
CCNA_01657	CC1586	2.68722e-05
CCNA_01658	CC1587	0.000167684
CCNA_01659	CC1588	0.000119853
CCNA_01660	CC1589	2.2099e-05
CCNA_01663	CC1591	0
CCNA_01664	CC1592	0
CCNA_01665	CC1593	1.67476e-05
CCNA_01666	CC1594	2.51169e-05
CCNA_01667	CC1595	1.56225e-05
CCNA_01668	CC1596	7.08174e-06
CCNA_01669	CC1597	5.72892e-06
CCNA_01670	CC1598	5.00029e-05
CCNA_01671	CC1599	4.35238e-05
CCNA_01672	CC1600	3.31882e-05
CCNA_01673	CC1601	2.07887e-05
CCNA_01674	CC1602	3.33128e-05
CCNA_01675	CC1603	7.09013e-05
CCNA_01676	CC1604	7.85279e-05
CCNA_01677	CC1605	0.000345635
CCNA_01678	CC1606	0.00040397
CCNA_01679	CC1607	0.000644058
CCNA_01680	CC1608	0.000211076
CCNA_01681	CC1609	6.63465e-05
CCNA_01682	CC1610	1.42865e-05
CCNA_01683	CC1611	3.7582e-06
CCNA_01684	CC1612	0.000405504
CCNA_01685	CC1613	6.20848e-05
CCNA_01686	CC1614	5.87936e-05
CCNA_01687	CC1615	8.35865e-05
CCNA_01688	CC1616	3.77319e-05
CCNA_01689	CC1617	0.000818904
CCNA_01690	CC1618	2.71444e-05
CCNA_01691	CC1619	0.000149904
CCNA_01692	CC1620	0.0005864
CCNA_01693	CC1621	5.60755e-06
CCNA_01694	CC1622	0
CCNA_01695	CC1623	5.08198e-06
CCNA_01696	CC1624	0
CCNA_01697	CC1625	1.26602e-05
CCNA_01698	CC1626	8.6679e-05
CCNA_01699	CC1627	1.35032e-05
CCNA_01700	CC1628	5.53446e-06
CCNA_01701	CC1629	1.11443e-05
CCNA_01702	CC1630	2.33906e-06
CCNA_01703	CC1631	6.74402e-06
CCNA_01704	CC1632	0.000106
CCNA_01705	CC1633	1.32993e-05
CCNA_01706	CC1634	5.34061e-05
CCNA_01707	CC1635	1.43335e-05
CCNA_01708	CC1636	6.21348e-05
CCNA_01709	CC1637	3.50017e-06
CCNA_01710	CC1638	8.1051e-06
CCNA_01711	CC1639	6.24607e-05
CCNA_01712	CC1640	2.03565e-05
CCNA_01713	CC1641	3.02801e-05
CCNA_01714	CC1642	0.000112389
CCNA_01715	CC1643	0.00010356
CCNA_01716	CC1644	1.97132e-05
CCNA_01717	CC1645	6.78939e-05
CCNA_01718	CC1646	6.86178e-06
CCNA_01719	CC1647	2.14934e-05
CCNA_01721	CC1649	2.08378e-05
CCNA_01722	CC1650	3.17026e-05
CCNA_01723	CC1651	0.000123103
CCNA_01724	CC1652	0.000650223
CCNA_01725	CC1653	0.000648299
CCNA_01726	CC1654	0.00027383
CCNA_01727	CC1655	0.0001314
CCNA_01728	CC1656	0.000194735
CCNA_01729	CC1657	8.6313e-05
CCNA_01730	CC1658	0.000570112
CCNA_01731	CC1659	2.88703e-05
CCNA_01732	CC1660	8.40039e-05
CCNA_01733	CC1661	8.24922e-05
CCNA_01734	CC1662	1.74075e-05
CCNA_01735	CC1663	1.28738e-06
CCNA_01736	CC1664	1.65112e-05
CCNA_01737	CC1665	0.000172096
CCNA_01738	CC1666	0.0003128
CCNA_01739	CC1667	0.00390717
CCNA_01740	CC1668	0.00145613
CCNA_01741	CC1669	0.00252251
CCNA_01742	CC1670	0.00010009
CCNA_01743	CC1671	0
CCNA_01744	CC1672	0
CCNA_01745	CC1673	0.000277313
CCNA_01746	CC1674	0.000844898
CCNA_01747	CC1675	0.000817371
CCNA_01748	CC1676	8.29742e-05
CCNA_01749	CC1677	0.00307155
CCNA_01750	CC1678	0.00105495
CCNA_01751	CC1679	0.000207939
CCNA_01752	CC1680	8.89538e-05
CCNA_01753	CC1681	0.000133146
CCNA_01754	CC1682	1.32003e-05
CCNA_01755	CC1683	4.04814e-05
CCNA_01756	CC1684	5.61486e-06
CCNA_01757	CC1685	5.90391e-05
CCNA_01758	CC1686	3.08064e-05
CCNA_01759	CC1688	0.000593475
CCNA_01760	CC1689	0.000496149
CCNA_01761	CC1690	5.46019e-05
CCNA_01762	CC1691	7.35975e-05
CCNA_01763	CC1692	0.0011083
CCNA_01764	CC1693	3.7555e-05
CCNA_01765	CC1694	2.52063e-05
CCNA_01766	CC1695	0.000265134
CCNA_01767	CC1696	3.08844e-05
CCNA_01768	CC1697	6.3816e-05
CCNA_01769	CC1698	0.000149117
CCNA_01770	CC1699	0.00345406
CCNA_01771	No_ref	0
CCNA_01772	No_ref	0
CCNA_01773	CC1701	5.77651e-05
CCNA_01774	CC1702	2.99219e-05
CCNA_01775	CC1703	0.000629138
CCNA_01776	CC1704	0.000689243
CCNA_01777	CC1705	5.2029e-05
CCNA_01778	CC1706	6.45245e-05
CCNA_01779	CC1707	0.000173131
CCNA_01780	CC1708	0.000146314
CCNA_01781	CC1709	0
CCNA_01782	CC1710	0.000131158
CCNA_01783	CC1711	7.00146e-05
CCNA_01784	CC1712	4.64413e-05
CCNA_01785	CC1713	2.37578e-05
CCNA_01786	CC1715	3.85431e-05
CCNA_01787	CC1716	1.02876e-05
CCNA_01788	CC1717	0
CCNA_01789	CC1718	2.68756e-05
CCNA_01790	CC1719	0.000473479
CCNA_01791	CC1720	0.000602997
CCNA_01792	CC1721	0.00111703
CCNA_01793	CC1722	2.09441e-06
CCNA_01794	CC1723	9.35036e-06
CCNA_01795	CC1724	0.00360286
CCNA_01797	CC1725	6.66551e-05
CCNA_01799	CC1726	0.00114243
CCNA_01800	CC1727	0.0014797
CCNA_01801	CC1728	3.79075e-05
CCNA_01802	No_ref	7.93815e-05
CCNA_01803	CC1729	0.00110214
CCNA_01804	CC1730	0.00017699
CCNA_01805	CC1731	0.00102459
CCNA_01806	CC1732	4.38017e-05
CCNA_01807	CC1733	0.000153757
CCNA_01808	CC1734	1.12751e-05
CCNA_01809	CC1735	0.000252476
CCNA_01810	CC1736	2.15167e-05
CCNA_01811	CC1737	6.60653e-05
CCNA_01812	CC1738	0.000144866
CCNA_01813	CC1739	7.95188e-05
CCNA_01814	CC1740	6.84488e-05
CCNA_01815	CC1741	0.000168202
CCNA_01816	CC1742	5.68915e-05
CCNA_01817	CC1743	0.000193085
CCNA_01818	CC1744	0.000136723
CCNA_01819	CC1745	0.000149735
CCNA_01820	CC1746	0.000118888
CCNA_01821	CC1747	5.20838e-05
CCNA_01822	CC1748	1.64208e-05
CCNA_01823	No_ref	0
CCNA_01824	No_ref	0
CCNA_01826	CC1750	0.0242956
CCNA_01827	CC1751	0.000103978
CCNA_01828	CC1752	2.25269e-05
CCNA_01829	CC1753	2.89155e-05
CCNA_01830	CC1754	0.000117
CCNA_01831	CC1755	1.0993e-05
CCNA_01832	CC1756	4.4661e-05
CCNA_01833	CC1757	1.50973e-05
CCNA_01834	CC1758	5.31743e-05
CCNA_01835	CC1759	2.39117e-05
CCNA_01836	CC1760	2.45084e-05
CCNA_01837	CC1761	0
CCNA_01840	CC1763	4.68498e-05
CCNA_01841	CC1764	1.08029e-05
CCNA_01842	No_ref	5.41669e-06
CCNA_01843	CC1765	2.24262e-05
CCNA_01844	CC1766	0
CCNA_01845	CC1767	1.44158e-05
CCNA_01846	CC1768	7.47169e-05
CCNA_01847	CC1769	4.28762e-05
CCNA_01848	CC1770	4.35729e-05
CCNA_01849	CC1771	0.00011205
CCNA_01850	CC1772	0.000366941
CCNA_01851	CC1773	0.000346346
CCNA_01852	CC1774	8.22605e-06
CCNA_01853	CC1775	3.84767e-05
CCNA_01854	CC1776	0.000154279
CCNA_01855	CC1777	0.000411332
CCNA_01856	CC1778	0.000898376
CCNA_01857	CC1779	0.000220726
CCNA_01858	CC1780	0.000319103
CCNA_01859	CC1781	0.00131935
CCNA_01860	CC1782	4.62516e-05
CCNA_01861	CC1783	0.00011069
CCNA_01862	CC1784	4.71177e-07
CCNA_01863	CC1785	0.000155789
CCNA_01864	CC1786	4.33425e-05
CCNA_01865	CC1787	2.00035e-05
CCNA_01866	CC1788	4.50269e-05
CCNA_01868	CC1790	4.4062e-06
CCNA_01869	CC1791	0
CCNA_01870	CC1792	3.03759e-05
CCNA_01873	CC1795	0
CCNA_01874	CC1796	0
CCNA_01875	CC1798	0
CCNA_01876	CC1799	0
CCNA_01877	CC1800	2.83813e-05
CCNA_01878	CC1801	3.40886e-06
CCNA_01879	CC1802	0
CCNA_01880	CC1803	0
CCNA_01881	CC1804	0
CCNA_01882	CC1805	0
CCNA_01883	CC1806	0
CCNA_01884	CC1807	0
CCNA_01885	CC1808	7.29696e-06
CCNA_01886	CC1809	0
CCNA_01888	CC1811	1.20105e-05
CCNA_01889	CC1812	1.86227e-06
CCNA_01890	CC1813	0
CCNA_01891	CC1814	2.63635e-06
CCNA_01892	CC1816	0
CCNA_01893	CC1817	0
CCNA_01894	CC1818	0
CCNA_01895	CC1819	0
CCNA_01896	CC1820	3.84948e-06
CCNA_01897	CC1821	2.47223e-05
CCNA_01898	CC1822	9.54152e-05
CCNA_01899	CC1823	5.75751e-05
CCNA_01900	CC1824	6.40392e-05
CCNA_01901	CC1825	5.65585e-05
CCNA_01902	CC1826	1.44318e-05
CCNA_01903	CC1827	1.64538e-06
CCNA_01904	CC1828	1.60799e-06
CCNA_01905	CC1829	1.0974e-05
CCNA_01906	CC1830	6.49071e-06
CCNA_01907	CC1831	0
CCNA_01908	CC1832	0
CCNA_01909	CC1833	1.00839e-05
CCNA_01910	No_ref	1.5145e-06
CCNA_01911	CC1834	1.84706e-05
CCNA_01912	CC1835	1.34546e-05
CCNA_01913	CC1836	3.12355e-05
CCNA_01914	CC1837	0.000108515
CCNA_01915	CC1838	4.0209e-05
CCNA_01916	CC1840	1.66819e-05
CCNA_01917	CC1841	4.01247e-05
CCNA_01918	CC1842	0.000236669
CCNA_01919	CC1843	6.9463e-05
CCNA_01920	CC1844	0.000281195
CCNA_01921	CC1845	5.16614e-05
CCNA_01922	CC1846	7.06952e-06
CCNA_01923	CC1847	0.000596617
CCNA_01924	CC1848	3.00664e-05
CCNA_01925	CC1849	4.41383e-05
CCNA_01926	CC1850	0.000602359
CCNA_01927	CC1851	2.8819e-05
CCNA_01928	CC1852	1.51544e-05
CCNA_01929	CC1853	3.83509e-05
CCNA_01930	CC1854	4.0911e-05
CCNA_01931	CC1855	6.86058e-06
CCNA_01932	CC1856	1.36215e-05
CCNA_01933	CC1857	9.97471e-06
CCNA_01934	CC1858	4.7558e-05
CCNA_01935	CC1859	0.000101063
CCNA_01936	CC1860	0.000101618
CCNA_01937	CC1861	0.000140095
CCNA_01938	CC1862	0.000227229
CCNA_01939	CC1863	3.41538e-05
CCNA_01940	CC1864	0.000177748
CCNA_01941	CC1865	7.80721e-05
CCNA_01942	CC1866	0.000107394
CCNA_01943	CC1867	0.000500233
CCNA_01944	CC1868	2.14432e-05
CCNA_01945	CC1869	7.2522e-05
CCNA_01946	CC1870	0.000483064
CCNA_01947	CC1871	0.00011152
CCNA_01948	CC1872	9.80241e-05
CCNA_01949	CC1873	9.21352e-05
CCNA_01950	CC1874	0.000319156
CCNA_01951	CC1875	0.0001682
CCNA_01952	CC1876	0.000159137
CCNA_01954	CC1877	0.00164349
CCNA_01955	CC1878	6.57377e-05
CCNA_01956	CC1879	0.000158085
CCNA_01957	CC1880	0.000292953
CCNA_01958	CC1881	0.000141577
CCNA_01959	CC1882	0.000122488
CCNA_01960	CC1883	0.000592011
CCNA_01961	CC1884	0.00101139
CCNA_01962	CC1885	1.89387e-05
CCNA_01963	CC1886	4.69416e-05
CCNA_01964	CC1887	0.000742881
CCNA_01966	CC1889	0.000302999
CCNA_01967	CC1890	4.54544e-05
CCNA_01968	CC1891	9.44702e-05
CCNA_01969	CC1892	0.00180823
CCNA_01970	CC1893	0.000160278
CCNA_01971	CC1894	0.00113325
CCNA_01972	CC1895	0.000333453
CCNA_01973	CC1896	1.51669e-05
CCNA_01974	CC1897	0.000162543
CCNA_01975	CC1898	7.76549e-05
CCNA_01976	CC1899	0.000142172
CCNA_01977	CC1900	5.30394e-05
CCNA_01978	CC1901	5.7123e-05
CCNA_01979	CC1902	0.000320136
CCNA_01980	CC1903	2.63301e-05
CCNA_01981	CC1904	6.06601e-06
CCNA_01982	CC1905	0.000454892
CCNA_01983	CC1906	0.0019242
CCNA_01984	CC1907	7.57249e-07
CCNA_01985	CC1908	5.16353e-06
CCNA_01986	CC1909	4.38207e-05
CCNA_01987	CC1910	9.25976e-05
CCNA_01988	CC1911	0.000213095
CCNA_01989	CC1912	0.000166527
CCNA_01990	CC1913	7.71243e-05
CCNA_01991	CC1914	0.00191773
CCNA_01992	CC1915	0.00139418
CCNA_01993	CC1916	0.000248327
CCNA_01994	CC1917	8.08879e-05
CCNA_01995	CC1918	4.61962e-05
CCNA_01996	CC1919	0.000160908
CCNA_01997	CC1920	0.000524197
CCNA_01998	CC1921	0.000296762
CCNA_01999	CC1922	0.00382942
CCNA_02000	CC1923	0.00458264
CCNA_02001	CC1924	1.04052e-05
CCNA_02002	CC1925	5.11444e-06
CCNA_02003	CC1926	0.000301279
CCNA_02004	CC1927	3.1515e-05
CCNA_02005	CC1928	8.02402e-05
CCNA_02006	CC1929	5.41749e-05
CCNA_02007	CC1930	7.20656e-05
CCNA_02008	CC1931	0.000842534
CCNA_02009	No_ref	1.44158e-06
CCNA_02010	CC1932	9.52981e-05
CCNA_02011	CC1933	0.000209842
CCNA_02012	CC1934	0.000401834
CCNA_02013	CC1935	0.00011474
CCNA_02014	CC1936	5.37506e-05
CCNA_02015	CC1937	0.000623591
CCNA_02016	CC1938	0.000648103
CCNA_02017	CC1939	0.000881277
CCNA_02018	CC1940	0.000118294
CCNA_02019	CC1941	0.000338294
CCNA_02020	CC1942	0.000773938
CCNA_02021	CC1943	1.67761e-05
CCNA_02022	CC1945	0.000527639
CCNA_02023	CC1946	0.00196136
CCNA_02024	CC1947	0.00135666
CCNA_02025	CC1948	3.27914e-05
CCNA_02026	CC1949	2.73641e-05
CCNA_02027	CC1950	0.000801669
CCNA_02028	CC1951	0.000155092
CCNA_02029	CC1952	0.00100466
CCNA_02030	CC1953	0.000188971
CCNA_02031	CC1954	0.000468051
CCNA_02032	CC1955	0.00059825
CCNA_02033	CC1956	0.000355112
CCNA_02034	CC1957	9.60051e-06
CCNA_02035	CC1958	1.32198e-05
CCNA_02036	CC1959	0.000202199
CCNA_02037	CC1960	0.00168259
CCNA_02039	CC1961	0.00125352
CCNA_02040	CC1962	0.000104662
CCNA_02041	CC1963	0.00150489
CCNA_02042	CC1964	0.00522916
CCNA_02043	CC1965	3.11836e-05
CCNA_02044	CC1966	2.5856e-06
CCNA_02045	CC1967	1.20913e-05
CCNA_02046	CC1968	0.000309225
CCNA_02047	CC1969	0.00287156
CCNA_02048	CC1970	0.00116761
CCNA_02049	CC1971	3.01849e-05
CCNA_02050	CC1972	0.000501026
CCNA_02051	CC1973	0.000475542
CCNA_02052	CC1974	0.000412757
CCNA_02053	No_ref	0
CCNA_02054	CC1975	0.000532006
CCNA_02055	CC1976	4.59704e-06
CCNA_02056	CC1977	5.01785e-05
CCNA_02057	CC1978	4.73047e-06
CCNA_02058	CC1979	2.90559e-06
CCNA_02059	CC1980	0.00015078
CCNA_02060	CC1981	2.0017e-05
CCNA_02061	CC1982	0.000185937
CCNA_02062	CC1983	0.000113696
CCNA_02063	CC1984	0.000540528
CCNA_02064	CC1985	0.000184266
CCNA_02065	CC1986	0.00045052
[truncated: 1,887 more rows]
